# Supplementary material for: Assembly, Characterization and Comparative Analysis of the Complete Mitogenome of Small-Leaved Eriobotrya seguinii (Maleae, Rosaceae)
Source: Genes (Basel). 2026 Jan 20;17(1):107. doi: 10.3390/genes17010107 (PMC12841229; doi:10.3390/genes17010107)
Supplement: Supplementary file 1 [file genes-17-00107-s001.zip]

Archive with 6 entries (6 files):
- Figure S1.jpg
- Figure S2.jpg
- Table S1.xlsx
- Table S2.xlsx
- Table S4.xlsx
- Table S3.pdf
