# Supplementary material for: Assembly, Characterization and Comparative Analysis of the Complete Mitogenome of Small-Leaved Eriobotrya seguinii (Maleae, Rosaceae)
Source: Genes (Basel). 2026 Jan 20;17(1):107. doi: 10.3390/genes17010107 (PMC12841229; doi:10.3390/genes17010107)
Supplement: Supplementary file 1 [file genes-17-00107-s001.zip › Table S1.xlsx]

## Sheet: Table S1
Table S1. Information of mitogenome of Rosaceae species included in this study.
Family	Tribe	Genus	Species	Accessions No.	Sources
Rosaceae	Amygdaleae	Prunus	Prunus armeniaca L.	ON478164	NCBI
Rosaceae	Amygdaleae	Prunus	Prunus cerasoides Buch.-Ham. ex D.Don	PQ510804	NCBI
Rosaceae	Amygdaleae	Prunus	Prunus cerasus L.	PP885437	NCBI
Rosaceae	Amygdaleae	Prunus	Prunus conradinae Koehne	MZ231125	NCBI
Rosaceae	Amygdaleae	Prunus	Prunus kanzakura Makino	MZ231125	NCBI
Rosaceae	Amygdaleae	Prunus	Prunus mira Koehne	ON478168	NCBI
Rosaceae	Amygdaleae	Prunus	Prunus mume (Siebold) Siebold & Zucc.	ON478169	NCBI
Rosaceae	Amygdaleae	Prunus	Prunus padus L.	PP885436	NCBI
Rosaceae	Amygdaleae	Prunus	Prunus salicina Lindl.	OK563724	NCBI
Rosaceae	Amygdaleae	Prunus	Prunus schneideriana Koehne	NC_065066	NCBI
Rosaceae	Amygdaleae	Prunus	Prunus sibirica L.	ON478172	NCBI
Rosaceae	Amygdaleae	Prunus	Prunus speciosa (Koidz.) Nakai	AP029598	NCBI
Rosaceae	Amygdaleae	Prunus	Prunus tenella Batsch	OQ559502	NCBI
Rosaceae	Amygdaleae	Prunus	Prunus × yedoensis Matsum.	ON478173	NCBI
Rosaceae	Colurieae	Geum	Geum urbanum L.	ON556624	NCBI
Rosaceae	Colurieae	Taihangia	Taihangia rupestris var. ciliata T.T.Yu & C.L.Li	PQ528001	NCBI
Rosaceae	Exochordeae	Prinsepia	Prinsepia uniflora Batalin	PP949469	NCBI
Rosaceae	Maleae	Eriobotrya	Eriobotrya seguinii (H.Lév.) Cardot ex Guillaumin	SRR35934444	This study
Rosaceae	Maleae	Eriobotrya	Eriobotrya japonica (Thunb.) Lindl.	MN481990	NCBI
Rosaceae	Maleae	Chaenomele	Chaenomeles speciosa (Sweet) Nakai	OL450370	NCBI
Rosaceae	Maleae	Malus	Malus baccata (L.) Borkh.	ON478159	NCBI
Rosaceae	Maleae	Malus	Malus hupehensis var. menshanensis G.Z.Qian & W.H.Shao	KR534606	NCBI
Rosaceae	Maleae	Karpatiosorbus	Karpatiosorbus bristoliensis (Wilmott) Sennikov & Kurtto	PV207325	NCBI
Rosaceae	Maleae	Malus	Malus niedzwetzkyana Dieck	PQ165102	NCBI
Rosaceae	Maleae	Malus	Malus sieversii (Ledeb.) M.Roem.	ON478161	NCBI
Rosaceae	Maleae	Malus	Malus sylvestris (L.) Mill.	NC_065226	NCBI
Rosaceae	Maleae	Malus	Malus domestica (Suckow) Borkh.	NC_018554	NCBI
Rosaceae	Maleae	Malus	Malus yunnanensis (Franch.) C.K.Schneid.	PP493237	NCBI
Rosaceae	Maleae	Micromeles	Micromeles alnifolia (Siebold & Zucc.) Koehne	PP506330	NCBI
Rosaceae	Maleae	Pyrus	Pyrus betulifolia Bunge	ON478165	NCBI
Rosaceae	Maleae	Pyrus	Pyrus bretschneideri Rehder	OM763766	NCBI
Rosaceae	Maleae	Pyrus	Pyrus communis L.	NC_065229	NCBI
Rosaceae	Maleae	Photinia	Photinia serratifolia (Desf.) Kalkman	ON556623	NCBI
Rosaceae	Maleae	Sorbus	Sorbus aucuparia L.	MT648825	NCBI
Rosaceae	Maleae	Sorbus	Sorbus aucuparia subsp. pohuashanensis (Hance) McAll.	ON478177	NCBI
Rosaceae	Maleae	Torminalis	Torminalis glaberrima (Gand.) Sennikov & Kurtto	MT610102	NCBI
Rosaceae	Roseae	Rosa	Rosa chinensis Jacq.	OP177682	NCBI
Rosaceae	Roseae	Rosa	Rosa laevigata Michx.	PQ149012	NCBI
Rosaceae	Roseae	Rosa	Rosa rugosa Thunb.	ON478175	NCBI
Rosaceae	Rubeae	Rubus	Rubus chingii Hu	ON478176	NCBI
Rosaceae	Spiraeeae	Spiraea	Spiraea nipponica Maxim.	OR643888	NCBI
Rosaceae	Potentilleae	Argentina	Argentina anserina (L.) Rydb.	PV591329	NCBI
Rosaceae	Potentilleae	Fragaria	Fragaria × ananassa (Duchesne ex Weston) Duchesne ex Rozier	OM763767	NCBI
Rosaceae	Potentilleae	Fragaria	Fragaria gracilis Losinsk.	MW537835	NCBI
Rosaceae	Potentilleae	Fragaria	Fragaria iinumae Makino	OM763769	NCBI
Rosaceae	Potentilleae	Fragaria	Fragaria iturupensis Staudt	MW537830	NCBI
Rosaceae	Potentilleae	Fragaria	Fragaria mandshurica Staudt	ON478154	NCBI
Rosaceae	Potentilleae	Fragaria	Fragaria moschata Duchesne ex Weston	MW537837	NCBI
Rosaceae	Potentilleae	Fragaria	Fragaria nilgerrensis Schltdl. ex J.Gay	OM763770	NCBI
Rosaceae	Potentilleae	Fragaria	Fragaria nubicola (Lindl. ex Hook.f.) Lacaita	MW537825	NCBI
Rosaceae	Potentilleae	Fragaria	Fragaria orientalis Losinsk.	MW537838	NCBI
Rosaceae	Potentilleae	Fragaria	Fragaria tibetica Staudt & Dickoré	MW537826	NCBI
Rosaceae	Potentilleae	Fragaria	Fragaria viridis Weston	MW537840	NCBI
Rosaceae	Potentilleae	Potentilla	Potentilla micrantha Ramond ex DC.	MW537832	NCBI
Outgroups
Family		Genera	Species	Accessions No.	Sources
Ulmaceae		Hippophae	Hippophae tibetana Schltdl.	PP712939	NCBI
Ulmaceae		Hemiptelea	Hemiptelea davidii (Hance) Planch.	MN061667	NCBI
