# Supplementary material for: Assembly, Characterization and Comparative Analysis of the Complete Mitogenome of Small-Leaved Eriobotrya seguinii (Maleae, Rosaceae)
Source: Genes (Basel). 2026 Jan 20;17(1):107. doi: 10.3390/genes17010107 (PMC12841229; doi:10.3390/genes17010107)
Supplement: Supplementary file 1 [file genes-17-00107-s001.zip › Table S2.xlsx]

## Sheet: Table S2
Table S2. Characteristics of ORFs in Eriobotrya
ORFs genes	Length (amino acids)	blastP	Query cover (%)	Percent identity (%)	Organisms name	Accession No.	tBLASTn	Accession No.
ORF215	29	hypothetical protein	100	89.66	Rubroshorea leprosula	GKV53395	E. japonica & other Rosaceae genera	NC_045228
ORF216	28	COBW domain-containing Poretin 1 like	71	100	Pyrus bretschneideri	XP_o48428225	E. japonica & other Rosaceae genera	NC_045228
ORF230	31	unknown					Crataegus species	OZ372298; OY756955; OR188195; OR448913
ORF234	37	unknown					Crataegus species	OZ372298; OY756955; OR188195; OR448913
ORF300	26	hypothetical protein	88	50	Salix suchowensis	KAJ6380379	E. japonica & other Rosaceae genera	NC_045228
ORF332	108	hypothetical protein	99	100	Malus domestica	KAM1824720	E. japonica & other Rosaceae genera	NC_045228
ORF354	55	unknown					E. japonica & other Rosaceae genera	NC_045228
