# Supplementary material for: Assembly, Characterization and Comparative Analysis of the Complete Mitogenome of Small-Leaved Eriobotrya seguinii (Maleae, Rosaceae)
Source: Genes (Basel). 2026 Jan 20;17(1):107. doi: 10.3390/genes17010107 (PMC12841229; doi:10.3390/genes17010107)
Supplement: Supplementary file 1 [file genes-17-00107-s001.zip › Table S4.xlsx]

## Sheet: Table S4
Table S4. The number of RNA editing events in two Eriobotrya mitogenomes.
E. seguinii	Left motifs	Test Site	Right motifs	Probability value		E. japonica	Left motifs	Test Site	Right motifs	Probability value
E. seguinii!37696	TCCTTTGCTTTTGTTTGTTC	C	ANATGTTTCCACTCAATTTT	0.901		E. japonica NC045228!21915	TTTTTGTTATTTCGTAATCC	C	CAGGGTATGATACCTTATAG	0.903
E. seguinii!37602	CTTTTTATAAGCTTGGAAAT	C	ATGGTGTCTTGGCCATTTTG	0.902		E. japonica NC045228!12576	ACTCGACTTGTTAGATATTA	C	GGAGGTTCAGTGAGCACCAT	0.906
E. seguinii!21915	TTTTTGTTATTTCGTAATCC	C	CAGGGTATGATACCTTATAG	0.903		E. japonica NC045228!14809	TCGTTCCCGTTCTTCATTTC	C	TTCTTCTCGCATACAAGGGC	0.907
E. seguinii!31323	TTTTTGTTATTTCGTAATCC	C	CAGGGTATGATACCTTATAG	0.903		E. japonica NC045228!11888	CGTGTTCCGCATGCTGGATC	C	TTTACTATTCTATGTTCTTC	0.919
E. seguinii!12576	ACTCGACTTGTTAGATATTA	C	GGAGGTTCAGTGAGCACCAT	0.906		E. japonica NC045228!25973	TCGCTCTTCCGGAACCGGTA	C	AGAAATTGGTGCTTTTTTTA	0.922
E. seguinii!14809	TCGTTCCCGTTCTTCATTTC	C	TTCTTCTCGCATACAAGGGC	0.907		E. japonica NC045228!33070	CTTTACCTACTTCATTGCCC	C	CAACCGTTTCTCGTACCTCT	0.922
E. seguinii!39647	AGTCAAGGATTTGCTGGGAT	C	GAAGAAGAGGCAGATCAAAA	0.909		E. japonica NC045228!12627	TCTACCATTTCCTTCTCTTC	C	ACTTTGGCCAATATGAGTTC	0.923
E. seguinii!11888	CGTGTTCCGCATGCTGGATC	C	TTTACTATTCTATGTTCTTC	0.919		E. japonica NC045228!30784	TTTTTTTCGGGCGGGAGGAC	C	CCCTTTTGTTTATTCCAGCG	0.925
E. seguinii!25973	TCGCTCTTCCGGAACCGGTA	C	AGAAATTGGTGCTTTTTTTA	0.922		E. japonica NC045228!26937	TGCTCTTATTTCGTCTTTCC	C	TTAATAAGTCATCAAATTTG	0.926
E. seguinii!33070	CTTTACCTACTTCATTGCCC	C	CAACCGTTTCTCGTACCTCT	0.922		E. japonica NC045228!34777	AACTCGAGTGGGAATTAGCT	C	TCGATCTCCCGGCCGAGCAG	0.929
E. seguinii!12627	TCTACCATTTCCTTCTCTTC	C	ACTTTGGCCAATATGAGTTC	0.923		E. japonica NC045228!2435	GATTGTTCAGAGAATCAGAT	C	GGTTTTATTAAGGACAGGTC	0.932
E. seguinii!30784	TTTTTTTCGGGCGGGAGGAC	C	CCCTTTTGTTTATTCCAGCG	0.925		E. japonica NC045228!34745	TGCGGAAGCATCCACCTCTA	C	CTCATTTCCCAAACTCGAGT	0.937
E. seguinii!26937	TGCTCTTATTTCGTCTTTCC	C	TTAATAAGTCATCAAATTTG	0.926		E. japonica NC045228!38865	CTGGATAAATTCACTTATTT	C	ACACAATTCTTCTGGTCATG	0.937
E. seguinii!37635	CCATTTTGGTTGCTTTGTTT	C	CCATTGGTGGTGTTCTAGAT	0.928		E. japonica NC045228!32947	GAATGGATCGGTTAAACATT	C	TATTAGGGAGCCCGGTCTTG	0.938
E. seguinii!34777	AACTCGAGTGGGAATTAGCT	C	TCGATCTCCCGGCCGAGCAG	0.929		E. japonica NC045228!29779	CTAGGAAAGATTATGGTTCT	C	GGGTAGTACCGGATAGGTCC	0.941
E. seguinii!2435	GATTGTTCAGAGAATCAGAT	C	GGTTTTATTAAGGACAGGTC	0.932		E. japonica NC045228!30358	AGGCGTGGCGAGACTTTATT	C	AGCATCTTCGGGAGCTCGGC	0.941
E. seguinii!22628	TAAAACTTGTCGTCTACTTT	C	AGGAAATGTTCGGAACAGAG	0.932		E. japonica NC045228!6821	CGGTGCTACCTTTTTCTTTC	C	AAGGGATGGGGTTGGGATGT	0.942
E. seguinii!19803	GGATCATCGGTCTACTCTAC	C	TCAATTCACCATTTCGAACC	0.933		E. japonica NC045228!30734	AGAATTCTCCGTATCCACCC	C	GGAAATGGTGATTTCTCTAT	0.942
E. seguinii!20274	CCTTATTCTGATCGTTCAGT	C	TATGTTTCTATGATGGCCCA	0.933		E. japonica NC045228!35477	TGTTAAGCCAGCAACACTTC	C	AAATGCCATTTCTTCCCGTC	0.945
E. seguinii!23753	AGTGAATAGAAAATCGAAAA	C	GTACATAGCAGTTCCAGCCG	0.935		E. japonica NC045228!38424	TTACCACTCCCTTTGATTTT	C	ATATACAAAAAAGTATCTTC	0.945
E. seguinii!34745	TGCGGAAGCATCCACCTCTA	C	CTCATTTCCCAAACTCGAGT	0.937		E. japonica NC045228!18764	AGGAATTCCTAATTCTTACA	C	GGATGAGACCGATCACATC-	0.946
E. seguinii!38865	CTGGATAAATTCACTTATTT	C	ACACAATTCTTCTGGTCATG	0.937		E. japonica NC045228!44110	TTTTGATCTCATCCGTATTC	C	GATCGGTTTCGAGG---GTT	0.947
E. seguinii!43304	CACTTCGACGTTTCCAATTT	C	CCATAGAATCTCCGGGGCTT	0.937		E. japonica NC045228!27058	CCTTGTTCCTGTTCCTAACT	C	CTCCCCGGGTAGTTCCCAAT	0.948
E. seguinii!32947	GAATGGATCGGTTAAACATT	C	TATTAGGGAGCCCGGTCTTG	0.938		E. japonica NC045228!42244	GTCCGCTAGTTTCTTTGATC	C	CACTCGGTGTTCCTTTTCCA	0.948
E. seguinii!20016	CACATGCCAGCAGATGTGGT	C	ACCATCATAGGTACTCAAGA	0.941		E. japonica NC045228!12481	AGGGAATTGGAGGTAGCATT	C	TACCGATGTTAAGTCATGGA	0.952
E. seguinii!21198	CACATGCCAGCAGATGTGGT	C	ACCATCATAGGTACTCAAGA	0.941		E. japonica NC045228!4324	CAAGTTTATATGGATTCCTT	C	TTTGTTACCGGGGTCGACCC	0.953
E. seguinii!29779	CTAGGAAAGATTATGGTTCT	C	GGGTAGTACCGGATAGGTCC	0.941		E. japonica NC045228!14578	GGTTTGTCAGTAGAGATGTT	C	CCACAGGCGCCCCTTCTTCC	0.956
E. seguinii!30358	AGGCGTGGCGAGACTTTATT	C	AGCATCTTCGGGAGCTCGGC	0.941		E. japonica NC045228!37864	GAAAATTGGCTATGGAGATT	C	CGCGCGGTCAGAAATTCATA	0.96
E. seguinii!6821	CGGTGCTACCTTTTTCTTTC	C	AAGGGATGGGGTTGGGATGT	0.942		E. japonica NC045228!26317	CTAACTCCCCCTTCTCAACC	C	GTATCTTGTTTGTTCTGGAA	0.961
E. seguinii!30734	AGAATTCTCCGTATCCACCC	C	GGAAATGGTGATTTCTCTAT	0.942		E. japonica NC045228!4304	TTTATCATGGTGTCGGATCC	C	AAGTTTATATGGATTCCTTC	0.962
E. seguinii!35477	TGTTAAGCCAGCAACACTTC	C	AAATGCCATTTCTTCCCGTC	0.945		E. japonica NC045228!38606	TGTTTTCTTGTCTCTCGTTT	C	TTCTCTAAACAAATTGAAGA	0.962
E. seguinii!38424	TTACCACTCCCTTTGATTTT	C	ATATACAAAAAAGTATCTTC	0.945		E. japonica NC045228!32655	TCTCCATTCCTCTCGTATAT	C	GTCGTAACGCCCTTAATGCT	0.963
E. seguinii!18764	AGGAATTCCTAATTCTTACA	C	GGATGAGACCGATCACATC-	0.946		E. japonica NC045228!38027	TAATTTTTCGGTCAGAATCT	C	GACAGTAATGTCTCTGTTAG	0.963
E. seguinii!26744	AGGAGAAGTTCGAATCCGTT	C	CGTTCGGATATTGATCGGTC	0.946		E. japonica NC045228!14427	ACTTCATCCTTTTCATATCC	C	TCTCCCTTGTTCTCAGTTAC	0.964
E. seguinii!44110	TTTTGATCTCATCCGTATTC	C	GATCGGTTTCGAGG---GTT	0.947		E. japonica NC045228!22363	ATGATGCTACAAATCTCCAT	C	AAAGCGGTTATTTATTTATA	0.964
E. seguinii!27058	CCTTGTTCCTGTTCCTAACT	C	CTCCCCGGGTAGTTCCCAAT	0.948		E. japonica NC045228!24479	TATGATCTTAATG---AGTC	C	ATGCACATCGCTCTCTCCAG	0.964
E. seguinii!42244	GTCCGCTAGTTTCTTTGATC	C	CACTCGGTGTTCCTTTTCCA	0.948		E. japonica NC045228!4406	TCTTTTTTATTCCTTTGTCT	C	GAACTTCGTGAAGAACTCCA	0.965
E. seguinii!12972	GTAAGTAACTTAGTGCAACA	C	GGCAAATTTCATATGAAAGC	0.949		E. japonica NC045228!14468	TCATCAAATGGCACTCAGTT	C	ATATCTTATGGTCCAACTAC	0.965
E. seguinii!12481	AGGGAATTGGAGGTAGCATT	C	TACCGATGTTAAGTCATGGA	0.952		E. japonica NC045228!27352	TCTGGTGCCAAACCGTCGCC	C	GTTTCCTTATTTCTTCGATA	0.965
E. seguinii!4324	CAAGTTTATATGGATTCCTT	C	TTTGTTACCGGGGTCGACCC	0.953		E. japonica NC045228!19929	AGTAATGGAAGCAATCGTCC	C	TACCGTCGTAAAATAAGAGC	0.966
E. seguinii!37671	TAGATTTCCGACTCCCTTTC	C	CTCTTCCTTTGCTTTTGTTT	0.954		E. japonica NC045228!40049	ATGGCGAAAACTAAAAAATC	C	ATGGTTTCCCGGTAGAACCC	0.966
E. seguinii!14578	GGTTTGTCAGTAGAGATGTT	C	CCACAGGCGCCCCTTCTTCC	0.956		E. japonica NC045228!42188	????????????????ATGT	C	AGAATTTGCACCTATTTGTA	0.966
E. seguinii!44956	TTTTGATCTCATCCGTATTC	C	GATCGGTTTCGAGGGTTACA	0.956		E. japonica NC045228!27029	ATTCCTCTATTTAAGTGGTT	C	TCGCTTCTCCTTGTTCCTGT	0.967
E. seguinii!42188	AAAACCCAAATCGAGAATGT	C	AGAATTTGCACCTATTTGTA	0.959		E. japonica NC045228!24577	GGTTTAGTATCAAGGTGATT	C	TGTTTCCGTTCCTATATATA	0.968
E. seguinii!37864	GAAAATTGGCTATGGAGATT	C	CGCGCGGTCAGAAATTCATA	0.96		E. japonica NC045228!32648	GAGTTTTTCTCCATTCCTCT	C	GTATATCGTCGTAACGCCCT	0.969
E. seguinii!40781	TGACCTGGGTTATTTTGAAT	C	GCAAAGTCCTCCTCCTGGTT	0.96		E. japonica NC045228!35007	AATCGGGGAAACCACCTTTT	C	TTTAAGTTCGATACGAAAGA	0.969
E. seguinii!26317	CTAACTCCCCCTTCTCAACC	C	GTATCTTGTTTGTTCTGGAA	0.961		E. japonica NC045228!4079	GTTTCATTATTCGTTATTTC	C	GGGTCTTTTCATTGCATTCA	0.971
E. seguinii!4304	TTTATCATGGTGTCGGATCC	C	AAGTTTATATGGATTCCTTC	0.962		E. japonica NC045228!14411	GACTTCCTCTTTCATTACTT	C	ATCCTTTTCATATCCCTCTC	0.971
E. seguinii!37241	TGTTTTCTTGTCTCTCGTTT	C	TTCTCTAAACAAATTGAAGA	0.962		E. japonica NC045228!27301	TTTTGATGGTTTTTCCGCTT	C	TCACAGCTGCTCTTTCTACA	0.971
E. seguinii!38606	TGTTTTCTTGTCTCTCGTTT	C	TTCTCTAAACAAATTGAAGA	0.962		E. japonica NC045228!1970	TTCTTGGGTAGATAATCGAT	C	GTCTTTCATTTTGATAGTGA	0.972
E. seguinii!32655	TCTCCATTCCTCTCGTATAT	C	GTCGTAACGCCCTTAATGCT	0.963		E. japonica NC045228!22856	TATCCCTTTTCCACTCAATC	C	AGAAACAAGATCGGACGTTA	0.972
E. seguinii!38027	TAATTTTTCGGTCAGAATCT	C	GACAGTAATGTCTCTGTTAG	0.963		E. japonica NC045228!35771	ATCAGAACATGGGAATAGGT	C	TGATACCAATACGGACTACC	0.972
E. seguinii!14427	ACTTCATCCTTTTCATATCC	C	TCTCCCTTGTTCTCAGTTAC	0.964		E. japonica NC045228!24488	AATG---AGTCCATGCACAT	C	GCTCTCTCCAGGAGGTTGGC	0.975
E. seguinii!22363	ATGATGCTACAAATCTCCAT	C	AAAGCGGTTATTTATTTATA	0.964		E. japonica NC045228!539	AGGTGATTTTGGATTAGCTC	C	TGGGATTTCGGGCCGTTTTA	0.977
E. seguinii!31771	ATGATGCTACAAATCTCCAT	C	AAAGCGGTTATTTATTTATA	0.964		E. japonica NC045228!13808	ATCTATTTCTGCAAATATTT	C	ACGTGTTTCTATTTATGGTT	0.977
E. seguinii!4406	TCTTTTTTATTCCTTTGTCT	C	GAACTTCGTGAAGAACTCCA	0.965		E. japonica NC045228!38210	CACGCAAGATGAGACTTTAC	C	ACCGTGGAGCGGCTTTTTGC	0.977
E. seguinii!14468	TCATCAAATGGCACTCAGTT	C	ATATCTTATGGTCCAACTAC	0.965		E. japonica NC045228!14514	TTTTTCTTTTTCATTATTTC	C	ATGGTCGTGCCTTGTGGCAC	0.978
E. seguinii!27352	TCTGGTGCCAAACCGTCGCC	C	GTTTCCTTATTTCTTCGATA	0.965		E. japonica NC045228!25526	TTTAAATCAGATCTCTATTT	C	GGTACAGCGAGAGGGAGTTT	0.979
E. seguinii!43111	TCTGGTGCCAAACCGTCGCC	C	GTTTCCTTATTTCTTCGATA	0.965		E. japonica NC045228!26150	TGTCGAACCGGCTTCTATTT	C	AATCCGTGCTGGACCGATCG	0.979
E. seguinii!19929	AGTAATGGAAGCAATCGTCC	C	TACCGTCGTAAAATAAGAGC	0.966		E. japonica NC045228!33137	TTCATCGATTGGTTATTCCT	C	TCCGTTCGTATCTCTTTTTC	0.979
E. seguinii!21111	AGTAATGGAAGCAATCGTCC	C	TACCGTCGTAAAATAAGAGC	0.966		E. japonica NC045228!40229	CATGGACCAAGATCTGCTTT	C	ATTATATGGGCAATACCGAT	0.979
E. seguinii!40049	ATGGCGAAAACTAAAAAATC	C	ATGGTTTCCCGGTAGAACCC	0.966		E. japonica NC045228!14626	CTATAATTCCTATTCCTATC	C	CTGCATTCCCTCTTTTGGTC	0.98
E. seguinii!26240	ACCTGGGAGCATTAGCCGAT	C	TGGTACATCAATATCAATAC	0.967		E. japonica NC045228!4178	TCTTTCTTTCCTTGGTCTTT	C	GTTCCGTCATATTCCTAATA	0.981
E. seguinii!27029	ATTCCTCTATTTAAGTGGTT	C	TCGCTTCTCCTTGTTCCTGT	0.967		E. japonica NC045228!4823	TACCGAACCGCTTGCAGAAT	C	AAATCCTGTTCCACAAGATC	0.981
E. seguinii!24577	GGTTTAGTATCAAGGTGATT	C	TGTTTCCGTTCCTATATATA	0.968		E. japonica NC045228!14414	TTCCTCTTTCATTACTTCAT	C	CTTTTCATATCCCTCTCCCT	0.981
E. seguinii!34261	GGTTTAGTATCAAGGTGATT	C	TGTTTCCGTTCCTATATATA	0.968		E. japonica NC045228!32728	ATTTAGGTTCGATTCGGATC	C	CTCCGTTGTTTCCTTTTCCT	0.981
E. seguinii!32648	GAGTTTTTCTCCATTCCTCT	C	GTATATCGTCGTAACGCCCT	0.969		E. japonica NC045228!33082	CATTGCCCCCAACCGTTTCT	C	GTACCTCTATTGAAACAGAA	0.981
E. seguinii!35007	AATCGGGGAAACCACCTTTT	C	TTTAAGTTCGATACGAAAGA	0.969		E. japonica NC045228!15871	TGCCTTTTATTTTTTTTATT	C	GGATAGGATTTATGTTGGCT	0.982
E. seguinii!44675	TCGTATCGTTTTTCGCATCT	C	GATGGGCATAAAGAAATCGT	0.97		E. japonica NC045228!40070	ATGGTTTCCCGGTAGAACCC	C	ATTTCGCCCAAGTTGGTGCG	0.982
E. seguinii!4079	GTTTCATTATTCGTTATTTC	C	GGGTCTTTTCATTGCATTCA	0.971		E. japonica NC045228!6302	AAAGAAGAATCTTTCTAAAT	C	ACTTCGGGTCAGCAGGGCCT	0.983
E. seguinii!14411	GACTTCCTCTTTCATTACTT	C	ATCCTTTTCATATCCCTCTC	0.971		E. japonica NC045228!7378	ACCAGAAAATAGATTATGCT	C	CTGCGAAAGTATCTACTCGT	0.983
E. seguinii!27301	TTTTGATGGTTTTTCCGCTT	C	TCACAGCTGCTCTTTCTACA	0.971		E. japonica NC045228!15905	GTTGGCTTCGTCGGGAGGCT	C	GCGTAGTTTGTTACGTCAGC	0.983
E. seguinii!43060	TTTTGATGGTTTTTCCGCTT	C	TCACAGCTGCTCTTTCTACA	0.971		E. japonica NC045228!33062	TCCAACCACTTTACCTACTT	C	ATTGCCCCCAACCGTTTCTC	0.984
E. seguinii!1970	TTCTTGGGTAGATAATCGAT	C	GTCTTTCATTTTGATAGTGA	0.972		E. japonica NC045228!1601	GTTTAGTACTTCAGGTGCTT	C	TGTTGCGTATAATGTAAATC	0.985
E. seguinii!22856	TATCCCTTTTCCACTCAATC	C	AGAAACAAGATCGGACGTTA	0.972		E. japonica NC045228!14420	TTTCATTACTTCATCCTTTT	C	ATATCCCTCTCCCTTGTTCT	0.985
E. seguinii!35771	ATCAGAACATGGGAATAGGT	C	TGATACCAATACGGACTACC	0.972		E. japonica NC045228!23614	CTCATTATTCGGAGGTGAAT	C	ATAGAACACTAAAAGCTGTG	0.985
E. seguinii!32463	GAGAGGATT------AACCC	C	AAAAGG------ACGAGTGG	0.976		E. japonica NC045228!26312	CTTTGCTAACTCCCCCTTCT	C	AACCCGTATCTTGTTTGTTC	0.985
E. seguinii!539	AGGTGATTTTGGATTAGCTC	C	TGGGATTTCGGGCCGTTTTA	0.977		E. japonica NC045228!31997	GTTCTTGGTGGATGCAGGAC	C	TGGGACCCCCAGAATTTGTA	0.985
E. seguinii!13808	ATCTATTTCTGCAAATATTT	C	ACGTGTTTCTATTTATGGTT	0.977		E. japonica NC045228!32906	TTTTCCCATGTTACAACTTC	C	GTACCAATTCAGTCGATCCG	0.985
E. seguinii!38210	CACGCAAGATGAGACTTTAC	C	ACCGTGGAGCGGCTTTTTGC	0.977		E. japonica NC045228!35297	GGAAGAATCGCAGCAATTCC	C	CAACCCTAACGAAGTAGTAC	0.985
E. seguinii!14514	TTTTTCTTTTTCATTATTTC	C	ATGGTCGTGCCTTGTGGCAC	0.978		E. japonica NC045228!33281	TTCCGTTTTGTTTCCCATTC	C	AGTCTTTCGCGACACTTCGG	0.986
E. seguinii!25526	TTTAAATCAGATCTCTATTT	C	GGTACAGCGAGAGGGAGTTT	0.979		E. japonica NC045228!4183	CTTTCCTTGGTCTTTCGTTC	C	GTCATATTCCTAATAACTTA	0.987
E. seguinii!26150	TGTCGAACCGGCTTCTATTT	C	AATCCGTGCTGGACCGATCG	0.979		E. japonica NC045228!18586	GTTCAAGTTTTCGCCCTATT	C	ACCAAGGAATATTTTGGTTG	0.987
E. seguinii!33137	TTCATCGATTGGTTATTCCT	C	TCCGTTCGTATCTCTTTTTC	0.979		E. japonica NC045228!19471	GTGGTGTAATGTTAAGAGGT	C	CAGGGGTATGCTGGGATTCG	0.987
E. seguinii!40229	CATGGACCAAGATCTGCTTT	C	ATTATATGGGCAATACCGAT	0.979		E. japonica NC045228!25825	TTCGGGTAGCACCACTAGAT	C	TTCAACAAGGTGGAAATTCT	0.987
E. seguinii!14626	CTATAATTCCTATTCCTATC	C	CTGCATTCCCTCTTTTGGTC	0.98		E. japonica NC045228!29758	AGATCTCTATAGAAGCTGTT	C	CTAGGAAAGATTATGGTTCT	0.987
E. seguinii!43284	CCTATTTATAAGCCACAGCT	C	ACTTCGACGTTTCCAATTTC	0.98		E. japonica NC045228!21881	AAAGTTTTTCCCTCGCATCT	C	GGTCACTTTTACTTTTTTGT	0.988
E. seguinii!4178	TCTTTCTTTCCTTGGTCTTT	C	GTTCCGTCATATTCCTAATA	0.981		E. japonica NC045228!32596	GACTCTTTCTTGAACTATAT	C	ATAAACAGATCTTCCCCTCC	0.988
E. seguinii!4823	TACCGAACCGCTTGCAGAAT	C	AAATCCTGTTCCACAAGATC	0.981		E. japonica NC045228!32740	TTCGGATCCCTCCGTTGTTT	C	CTTTTCCTCCCGCACCTTTT	0.988
E. seguinii!14414	TTCCTCTTTCATTACTTCAT	C	CTTTTCATATCCCTCTCCCT	0.981		E. japonica NC045228!36118	GTCATCCATTACGAAAAGAT	C	TTCCTCTGAGTGGATATGTG	0.988
E. seguinii!32728	ATTTAGGTTCGATTCGGATC	C	CTCCGTTGTTTCCTTTTCCT	0.981		E. japonica NC045228!629	CCCCAGAAATTCTTGGATTT	C	TTGCAATATGAGATTTAATG	0.989
E. seguinii!33082	CATTGCCCCCAACCGTTTCT	C	GTACCTCTATTGAAACAGAA	0.981		E. japonica NC045228!4413	TATTCCTTTGTCTCGAACTT	C	GTGAAGAACTCCATTCTATC	0.989
E. seguinii!15871	TGCCTTTTATTTTTTTTATT	C	GGATAGGATTTATGTTGGCT	0.982		E. japonica NC045228!12617	GCCGAATCTCTCTACCATTT	C	CTTCTCTTCCACTTTGGCCA	0.989
E. seguinii!40070	ATGGTTTCCCGGTAGAACCC	C	ATTTCGCCCAAGTTGGTGCG	0.982		E. japonica NC045228!12848	TCCAAATGGCAGAGAAGTTT	C	TATATTTATACCCTTTCTTG	0.989
E. seguinii!6302	AAAGAAGAATCTTTCTAAAT	C	ACTTCGGGTCAGCAGGGCCT	0.983		E. japonica NC045228!13372	TATTAATTCCACTTCCTACT	C	GCAGTATGCTCTTTATGATC	0.989
E. seguinii!7378	ACCAGAAAATAGATTATGCT	C	CTGCGAAAGTATCTACTCGT	0.983		E. japonica NC045228!15515	TCATTTACATGGGCCCACTT	C	TCATTCCATTTGTGGAAATT	0.989
E. seguinii!15905	GTTGGCTTCGTCGGGAGGCT	C	GCGTAGTTTGTTACGTCAGC	0.983		E. japonica NC045228!18512	AGGTGTAGCCGCAATAGCAC	C	TGTTTTTATATGTCTGTTGG	0.989
E. seguinii!33062	TCCAACCACTTTACCTACTT	C	ATTGCCCCCAACCGTTTCTC	0.984		E. japonica NC045228!24243	GTACTAATATGTGTAGGTCC	C	CGTAATTCGAGTGAGATTGT	0.989
E. seguinii!1601	GTTTAGTACTTCAGGTGCTT	C	TGTTGCGTATAATGTAAATC	0.985		E. japonica NC045228!32705	AAAAGACTTTTCATGTCATT	C	CCATTTAGGTTCGATTCGGA	0.989
E. seguinii!14420	TTTCATTACTTCATCCTTTT	C	ATATCCCTCTCCCTTGTTCT	0.985		E. japonica NC045228!32717	ATGTCATTCCCATTTAGGTT	C	GATTCGGATCCCTCCGTTGT	0.989
E. seguinii!23614	CTCATTATTCGGAGGTGAAT	C	ATAGAACACTAAAAGCTGTG	0.985		E. japonica NC045228!32732	AGGTTCGATTCGGATCCCTC	C	GTTGTTTCCTTTTCCTCCCG	0.989
E. seguinii!26312	CTTTGCTAACTCCCCCTTCT	C	AACCCGTATCTTGTTTGTTC	0.985		E. japonica NC045228!4192	GTCTTTCGTTCCGTCATATT	C	CTAATAACTTATCCAATTAC	0.99
E. seguinii!26711	CTATGAATTTCATTTCGCAC	C	GGAAACTATTCTAGGAGAAG	0.985		E. japonica NC045228!18830	GCAAATAAAAAATTTCACTT	C	GAATTCCGGACCTCAACATC	0.99
E. seguinii!31997	GTTCTTGGTGGATGCAGGAC	C	TGGGACCCCCAGAATTTGTA	0.985		E. japonica NC045228!22309	GTGTAGCTATATCACAAGCT	C	ATGTTTCTACGATCTCAATC	0.99
E. seguinii!32906	TTTTCCCATGTTACAACTTC	C	GTACCAATTCAGTCGATCCG	0.985		E. japonica NC045228!27061	TGTTCCTGTTCCTAACTCCT	C	CCCGGGTAGTTCCCAATGTT	0.99
E. seguinii!35297	GGAAGAATCGCAGCAATTCC	C	CAACCCTAACGAAGTAGTAC	0.985		E. japonica NC045228!34604	TTTGGGGAGCCGGGCCCTCT	C	GGCTTTATTAATAAAGATGG	0.99
E. seguinii!33281	TTCCGTTTTGTTTCCCATTC	C	AGTCTTTCGCGACACTTCGG	0.986		E. japonica NC045228!553	TAGCTCCTGGGATTTCGGGC	C	GTTTTACTCTCTTTCAAACA	0.991
E. seguinii!36344	TTCCGTTTTGTTTCCCATTC	C	AGTCTTTCGCGACACTTCGG	0.986		E. japonica NC045228!2257	ACGATCCCAAGTTCTTTTAC	C	CAATTCAGAAAGTATTTTCC	0.991
E. seguinii!43562	AAAAAGATTGAAAATGGATC	C	TATCAAATATTTCACATTTT	0.986		E. japonica NC045228!4763	GTTTTTCTCTCCTTTCCTAT	C	AGCGAGTTCCGATCCTTTTG	0.991
E. seguinii!4183	CTTTCCTTGGTCTTTCGTTC	C	GTCATATTCCTAATAACTTA	0.987		E. japonica NC045228!4850	TGTTCCACAAGATCCTATAT	C	AGCTATACATCCTCCTTGCA	0.991
E. seguinii!18586	GTTCAAGTTTTCGCCCTATT	C	ACCAAGGAATATTTTGGTTG	0.987		E. japonica NC045228!18869	TCCTGCTGCTCATGGTGTTT	C	ACGATCAGTATTGGAAATGA	0.991
E. seguinii!19471	GTGGTGTAATGTTAAGAGGT	C	CAGGGGTATGCTGGGATTCG	0.987		E. japonica NC045228!25807	TGGCTATTCATTTAAGTCTT	C	GGGTAGCACCACTAGATCTT	0.991
E. seguinii!20740	GTGGTGTAATGTTAAGAGGT	C	CAGGGGTATGCTGGGATTCG	0.987		E. japonica NC045228!26354	GGAAACACGTCTTCCTATTC	C	ATCTTTTCCCGAATCTCCTT	0.991
E. seguinii!25825	TTCGGGTAGCACCACTAGAT	C	TTCAACAAGGTGGAAATTCT	0.987		E. japonica NC045228!26947	TCGTCTTTCCCTTAATAAGT	C	ATCAAATTTGGTGCTTTTTG	0.991
E. seguinii!26701	TATATATATCCTATGAATTT	C	ATTTCGCACCGGAAACTATT	0.987		E. japonica NC045228!33080	TTCATTGCCCCCAACCGTTT	C	TCGTACCTCTATTGAAACAG	0.991
E. seguinii!26710	CCTATGAATTTCATTTCGCA	C	CGGAAACTATTCTAGGAGAA	0.987		E. japonica NC045228!34471	TTTATAAGTCACAGCGCATT	C	GGCTCATTTCTTTTCTATTT	0.991
E. seguinii!26749	AAGTTCGAATCCGTTCCGTT	C	GGATATTGATCGGTCTTGGT	0.987		E. japonica NC045228!37790	CGTTATGGAAGTTCCTGGAT	C	GTGTGAAATAAGAGTTTTAC	0.991
E. seguinii!29758	AGATCTCTATAGAAGCTGTT	C	CTAGGAAAGATTATGGTTCT	0.987		E. japonica NC045228!5317	GAATTTGGATCTTGACATGT	C	GGTGGTTTTTAACCGTAGGC	0.992
E. seguinii!21881	AAAGTTTTTCCCTCGCATCT	C	GGTCACTTTTACTTTTTTGT	0.988		E. japonica NC045228!11636	TTTTTTGTATCCCCCTGTTC	C	TCGGATACAATTTGATCCTT	0.992
E. seguinii!31289	AAAGTTTTTCCCTCGCATCT	C	GGTCACTTTTACTTTTTTGT	0.988		E. japonica NC045228!13528	ATTTGATCTTAGGTGCATTT	C	CCTCTGGAATATTACTGTTT	0.992
E. seguinii!32596	GACTCTTTCTTGAACTATAT	C	ATAAACAGATCTTCCCCTCC	0.988		E. japonica NC045228!14284	TAGTGACTAGCGTTATAGGT	C	GT---TTTTATTATATACGC	0.992
E. seguinii!32740	TTCGGATCCCTCCGTTGTTT	C	CTTTTCCTCCCGCACCTTTT	0.988		E. japonica NC045228!32639	ACCAATCACGAGTTTTTCTC	C	ATTCCTCTCGTATATCGTCG	0.992
E. seguinii!36118	GTCATCCATTACGAAAAGAT	C	TTCCTCTGAGTGGATATGTG	0.988		E. japonica NC045228!32935	TCAGTCGATCCGGAATGGAT	C	GGTTAAACATTCTATTAGGG	0.992
E. seguinii!629	CCCCAGAAATTCTTGGATTT	C	TTGCAATATGAGATTTAATG	0.989		E. japonica NC045228!33035	CAGCAGTGGTTGGAACAGCT	C	GCAAAATCCAACCACTTTAC	0.992
E. seguinii!4413	TATTCCTTTGTCTCGAACTT	C	GTGAAGAACTCCATTCTATC	0.989		E. japonica NC045228!33649	ATTCCGTCTGGTTTTTGGTT	C	CTAGTCTTATTTTATTAGTA	0.992
E. seguinii!12617	GCCGAATCTCTCTACCATTT	C	CTTCTCTTCCACTTTGGCCA	0.989		E. japonica NC045228!42527	TGAATGGAAAAGGGGTGCTT	C	GGATCGGGAGATGTCATATA	0.992
E. seguinii!12848	TCCAAATGGCAGAGAAGTTT	C	TATATTTATACCCTTTCTTG	0.989		E. japonica NC045228!608	CATTTTTGCTCGTGCTAGTG	C	CCCCAGAAATTCTTGGATTT	0.993
E. seguinii!13372	TATTAATTCCACTTCCTACT	C	GCAGTATGCTCTTTATGATC	0.989		E. japonica NC045228!4999	AAAAGAATGGAACGCTGCTT	C	GCTCTGCTGGATGCGTCGGA	0.993
E. seguinii!15515	TCATTTACATGGGCCCACTT	C	TCATTCCATTTGTGGAAATT	0.989		E. japonica NC045228!11345	TCAATATGAGAGAGCCATTC	C	AAAAAGTGTAAAACCTGAAT	0.993
E. seguinii!18512	AGGTGTAGCCGCAATAGCAC	C	TGTTTTTATATGTCTGTTGG	0.989		E. japonica NC045228!11905	ATCCTTTACTATTCTATGTT	C	TTCCCGAAAGCGTGCTAATC	0.993
E. seguinii!24243	GTACTAATATGTGTAGGTCC	C	CGTAATTCGAGTGAGATTGT	0.989		E. japonica NC045228!11908	CTTTACTATTCTATGTTCTT	C	CCGAAAGCGTGCTAATCCCT	0.993
E. seguinii!32705	AAAAGACTTTTCATGTCATT	C	CCATTTAGGTTCGATTCGGA	0.989		E. japonica NC045228!12830	CCTCCATAAATTCTCCGATC	C	AAATGGCAGAGAAGTTTCTA	0.993
E. seguinii!32717	ATGTCATTCCCATTTAGGTT	C	GATTCGGATCCCTCCGTTGT	0.989		E. japonica NC045228!13936	AAGTAAAAAGACCTCTAGCT	C	ATAGTTCAATTGGACATGTA	0.993
E. seguinii!32732	AGGTTCGATTCGGATCCCTC	C	GTTGTTTCCTTTTCCTCCCG	0.989		E. japonica NC045228!19043	CCAAGAACACGCTCATTCTT	C	AGCCGTAGAGAGACTTTTGA	0.993
E. seguinii!33930	GTACTAATATGTGTAGGTCC	C	CGTAATTCGAGTGAGATTGT	0.989		E. japonica NC045228!24691	TATCATTAGCTCGGGTAGTC	C	CCGTTTCTGGTGTTTCAGTC	0.993
E. seguinii!4192	GTCTTTCGTTCCGTCATATT	C	CTAATAACTTATCCAATTAC	0.99		E. japonica NC045228!25055	TCTGATTTTGGTTTTCGTAT	C	ACGGATCTTGGTTCGCGCTT	0.993
E. seguinii!18830	GCAAATAAAAAATTTCACTT	C	GAATTCCGGACCTCAACATC	0.99		E. japonica NC045228!26322	TCCCCCTTCTCAACCCGTAT	C	TTGTTTGTTCTGGAAACACG	0.993
E. seguinii!20099	GCAAATAAAAAATTTCACTT	C	GAATTCCGGACCTCAACATC	0.99		E. japonica NC045228!26371	TTCCATCTTTTCCCGAATCT	C	CTTTAACGGAAGAAATAGAA	0.993
E. seguinii!22309	GTGTAGCTATATCACAAGCT	C	ATGTTTCTACGATCTCAATC	0.99		E. japonica NC045228!26816	TCCGGAAGAGTTAATATCTC	C	ATTAGCTAAACCCTTTCTTA	0.993
E. seguinii!27061	TGTTCCTGTTCCTAACTCCT	C	CCCGGGTAGTTCCCAATGTT	0.99		E. japonica NC045228!27398	GTTGGCTATCTTTGTGGCGT	C	TATTGTACAAGTTCGTGAAG	0.993
E. seguinii!31717	GTGTAGCTATATCACAAGCT	C	ATGTTTCTACGATCTCAATC	0.99		E. japonica NC045228!28820	TGCTTTTTTTCGGGCTTCTT	C	TCATTCTTCTTTGGCACCTA	0.993
E. seguinii!34604	TTTGGGGAGCCGGGCCCTCT	C	GGCTTTATTAATAAAGATGG	0.99		E. japonica NC045228!42637	CTAAAAAAGCCATTCAGGTT	C	GTTATCGATTAGGTATCAGT	0.993
E. seguinii!553	TAGCTCCTGGGATTTCGGGC	C	GTTTTACTCTCTTTCAAACA	0.991		E. japonica NC045228!358	TTATGTGTTATTTATCCATT	C	TTACTTTTTTTATGCCAATG	0.994
E. seguinii!4763	GTTTTTCTCTCCTTTCCTAT	C	AGCGAGTTCCGATCCTTTTG	0.991		E. japonica NC045228!2215	TCGACCGACATCGACTCATC	C	CAATCTTTAAGGAAGAGATC	0.994
E. seguinii!4850	TGTTCCACAAGATCCTATAT	C	AGCTATACATCCTCCTTGCA	0.991		E. japonica NC045228!3731	CGCGGGCATCGCGATAAATC	C	TCTGTCCTACTACAGGTGCC	0.994
E. seguinii!18869	TCCTGCTGCTCATGGTGTTT	C	ACGATCAGTATTGGAAATGA	0.991		E. japonica NC045228!14597	TCCCACAGGCGCCCCTTCTT	C	CAATGGTACTATAATTCCTA	0.994
E. seguinii!20138	TCCTGCTGCTCATGGTGTTT	C	ACGATCAGTATTGGAAATGA	0.991		E. japonica NC045228!18836	AAAAAATTTCACTTCGAATT	C	CGGACCTCAACATCCTGCTG	0.994
E. seguinii!25807	TGGCTATTCATTTAAGTCTT	C	GGGTAGCACCACTAGATCTT	0.991		E. japonica NC045228!22723	CCATTAAGAGAAAGATTTAT	C	CGAGAAAAAATCTTAACAGT	0.994
E. seguinii!26354	GGAAACACGTCTTCCTATTC	C	ATCTTTTCCCGAATCTCCTT	0.991		E. japonica NC045228!24287	GGCGCAAAAGCAGATATGGT	C	CGGTATTCCCCTGTTCCCTG	0.994
E. seguinii!26947	TCGTCTTTCCCTTAATAAGT	C	ATCAAATTTGGTGCTTTTTG	0.991		E. japonica NC045228!25592	TGGAACTAATCATGCCTTTA	C	G---CCTATCGTCGTAGAAG	0.994
E. seguinii!33080	TTCATTGCCCCCAACCGTTT	C	TCGTACCTCTATTGAAACAG	0.991		E. japonica NC045228!25876	ATGTACATGTTCCTGCGGCT	C	GGATGAGTATTCTTGTTTAT	0.994
E. seguinii!34471	TTTATAAGTCACAGCGCATT	C	GGCTCATTTCTTTTCTATTT	0.991		E. japonica NC045228!26091	ACCTCTGTATTCATCTCGTT	C	CTTATTTACCTGGGTGCACT	0.994
E. seguinii!37790	CGTTATGGAAGTTCCTGGAT	C	GTGTGAAATAAGAGTTTTAC	0.991		E. japonica NC045228!27182	TATGTTAACTGTTCGTATTT	C	GTTCATTCCATCGGTATGCT	0.994
E. seguinii!5317	GAATTTGGATCTTGACATGT	C	GGTGGTTTTTAACCGTAGGC	0.992		E. japonica NC045228!32747	CCCTCCGTTGTTTCCTTTTC	C	TCCCGCACCTTTTTCTCGAA	0.994
E. seguinii!11636	TTTTTTGTATCCCCCTGTTC	C	TCGGATACAATTTGATCCTT	0.992		E. japonica NC045228!32992	TTCTGTGTGGTATTCATTCT	C	GTTCGGCTCTTGGAATCACA	0.994
E. seguinii!13528	ATTTGATCTTAGGTGCATTT	C	CCTCTGGAATATTACTGTTT	0.992		E. japonica NC045228!33122	ATGGTTTCATGTTCTTTCAT	C	GATTGGTTATTCCTCTCCGT	0.994
E. seguinii!14284	TAGTGACTAGCGTTATAGGT	C	GT---TTTTATTATATACGC	0.992		E. japonica NC045228!33274	CGGTACATTCCGTTTTGTTT	C	CCATTCCAGTCTTTCGCGAC	0.994
E. seguinii!32639	ACCAATCACGAGTTTTTCTC	C	ATTCCTCTCGTATATCGTCG	0.992		E. japonica NC045228!35321	CCCTAACGAAGTAGTACCTC	C	GGAATCCAATGAACAACAAC	0.994
E. seguinii!32935	TCAGTCGATCCGGAATGGAT	C	GGTTAAACATTCTATTAGGG	0.992		E. japonica NC045228!38213	GCAAGATGAGACTTTACCAC	C	GTGGAGCGGCTTTTTGCAAA	0.994
E. seguinii!33035	CAGCAGTGGTTGGAACAGCT	C	GCAAAATCCAACCACTTTAC	0.992		E. japonica NC045228!40154	TGCAGGTCCCACTTGTATAT	C	GTATTTGGCCGAAGAAGCAT	0.994
E. seguinii!33649	ATTCCGTCTGGTTTTTGGTT	C	CTAGTCTTATTTTATTAGTA	0.992		E. japonica NC045228!506	AGCAGCTACAAAAGCTATGC	C	TGTCAATCGAGTAGGTGATT	0.995
E. seguinii!36712	ATTCCGTCTGGTTTTTGGTT	C	CTAGTCTTATTTTATTAGTA	0.992		E. japonica NC045228!764	TCCCACTCCAGTATCCGCTT	C	GATTCATGCAGCTACTATGG	0.995
E. seguinii!41783	AGCGGCGCATAAACCATGTT	C	GTCAACCAAGTTTGTTCAGT	0.992		E. japonica NC045228!1562	GTTTGCTGCTCCAACCATTA	C	CAAACTAATACCTATTCCGT	0.995
E. seguinii!42527	TGAATGGAAAAGGGGTGCTT	C	GGATCGGGAGATGTCATATA	0.992		E. japonica NC045228!2348	TGTACTACTATCGGCCCTAC	C	AGGCAACATCTACCTACACA	0.995
E. seguinii!608	CATTTTTGCTCGTGCTAGTG	C	CCCCAGAAATTCTTGGATTT	0.993		E. japonica NC045228!3710	CGGAGACATCGTAAATTGGT	C	CGCGGGCATCGCGATAAATC	0.995
E. seguinii!4999	AAAAGAATGGAACGCTGCTT	C	GCTCTGCTGGATGCGTCGGA	0.993		E. japonica NC045228!3787	AAGTCCGAACGATTGTCGAC	C	ACCAGATCCGCTGGTCTGCA	0.995
E. seguinii!11345	TCAATATGAGAGAGCCATTC	C	AAAAAGTGTAAAACCTGAAT	0.993		E. japonica NC045228!4297	GTAGTATTTTATCATGGTGT	C	GGATCCCAAGTTTATATGGA	0.995
E. seguinii!11905	ATCCTTTACTATTCTATGTT	C	TTCCCGAAAGCGTGCTAATC	0.993		E. japonica NC045228!5513	TCTTAATATTGTGACTCTTC	C	ATGCTGTGTCTCAGGAACCT	0.995
E. seguinii!11908	CTTTACTATTCTATGTTCTT	C	CCGAAAGCGTGCTAATCCCT	0.993		E. japonica NC045228!6503	GCGCCCCTCCTTCAATTATT	C	GGTCATGCAATACTTATTGA	0.995
E. seguinii!12830	CCTCCATAAATTCTCCGATC	C	AAATGGCAGAGAAGTTTCTA	0.993		E. japonica NC045228!9064	TATTATACCAGCATCTCTTT	C	GGTTCTTTGGTCATCCAGAA	0.995
E. seguinii!13936	AAGTAAAAAGACCTCTAGCT	C	ATAGTTCAATTGGACATGTA	0.993		E. japonica NC045228!11848	ATATTACAGCATCTCTAATT	C	GTGAATTTCTAATGATCGCC	0.995
E. seguinii!17396	TCAATATGAGAGAGCCATTC	C	AAAAAGTGTAAAACCTGAAT	0.993		E. japonica NC045228!11909	TTTACTATTCTATGTTCTTC	C	CGAAAGCGTGCTAATCCCTA	0.995
E. seguinii!19043	CCAAGAACACGCTCATTCTT	C	AGCCGTAGAGAGACTTTTGA	0.993		E. japonica NC045228!12311	TCCCGAAGCGACACTTTGTT	C	CACTCCTTTCATTTATACTT	0.995
E. seguinii!19720	AACTATCCATGGAATGGGAC	C	GGTTATATAATAGGGGGAGC	0.993		E. japonica NC045228!12626	CTCTACCATTTCCTTCTCTT	C	CACTTTGGCCAATATGAGTT	0.995
E. seguinii!20312	CCAAGAACACGCTCATTCTT	C	AGCCGTAGAGAGACTTTTGA	0.993		E. japonica NC045228!13361	TGAATTCATTGTATTAATTC	C	ACTTCCTACTCGCAGTATGC	0.995
E. seguinii!24691	TATCATTAGCTCGGGTAGTC	C	CCGTTTCTGGTGTTTCAGTC	0.993		E. japonica NC045228!13406	TATGATCTCGGCTCATGATT	C	AATTGCCATGTATTTAGCTA	0.995
E. seguinii!25055	TCTGATTTTGGTTTTCGTAT	C	ACGGATCTTGGTTCGCGCTT	0.993		E. japonica NC045228!13966	TTGGACATGTAGGTTATATT	C	GTACAGGTTTATCATGTGGA	0.995
E. seguinii!26322	TCCCCCTTCTCAACCCGTAT	C	TTGTTTGTTCTGGAAACACG	0.993		E. japonica NC045228!14254	GTGGGGCTTACTTCCTAGCC	C	CAGTGGGAGTAGTGACTAGC	0.995
E. seguinii!26371	TTCCATCTTTTCCCGAATCT	C	CTTTAACGGAAGAAATAGAA	0.993		E. japonica NC045228!15896	AGGATTTATGTTGGCTTCGT	C	GGGAGGCTCGCGTAGTTTGT	0.995
E. seguinii!26816	TCCGGAAGAGTTAATATCTC	C	ATTAGCTAAACCCTTTCTTA	0.993		E. japonica NC045228!18341	GGTAGCTTTTGCTATCTTTT	C	TTCCATTTGGATTTTTTATG	0.995
E. seguinii!27398	GTTGGCTATCTTTGTGGCGT	C	TATTGTACAAGTTCGTGAAG	0.993		E. japonica NC045228!18992	TCTTCAAGCTTTACCTTATT	C	TGATCGTTCAGACTATGTTT	0.995
E. seguinii!28820	TGCTTTTTTTCGGGCTTCTT	C	TCATTCTTCTTTGGCACCTA	0.993		E. japonica NC045228!21907	CTTTTACTTTTTTGTTATTT	C	GTAATCCCCAGGGTATGATA	0.995
E. seguinii!34375	TATCATTAGCTCGGGTAGTC	C	CCGTTTCTGGTGTTTCAGTC	0.993		E. japonica NC045228!23603	TGAACTACCTACTCATTATT	C	GGAGGTGAATCATAGAACAC	0.995
E. seguinii!42637	CTAAAAAAGCCATTCAGGTT	C	GTTATCGATTAGGTATCAGT	0.993		E. japonica NC045228!23699	ATTGAAAGATCTAAACCTTC	C	TCTTCGGAGCGGAAACGGAC	0.995
E. seguinii!43157	GTTGGCTATCTTTGTGGCGT	C	TATTGTACAAGTTCGTGAAG	0.993		E. japonica NC045228!24244	TACTAATATGTGTAGGTCCC	C	GTAATTCGAGTGAGATTGTC	0.995
E. seguinii!358	TTATGTGTTATTTATCCATT	C	TTACTTTTTTTATGCCAATG	0.994		E. japonica NC045228!24288	GCGCAAAAGCAGATATGGTC	C	GGTATTCCCCTGTTCCCTGT	0.995
E. seguinii!2215	TCGACCGACATCGACTCATC	C	CAATCTTTAAGGAAGAGATC	0.994		E. japonica NC045228!24509	GCTCTCTCCAGGAGGTTGGC	C	GCCTATCCTAGATCTTCCCA	0.995
E. seguinii!3731	CGCGGGCATCGCGATAAATC	C	TCTGTCCTACTACAGGTGCC	0.994		E. japonica NC045228!26165	TATTTCAATCCGTGCTGGAC	C	GATCGATATACCAATAATCA	0.995
E. seguinii!14597	TCCCACAGGCGCCCCTTCTT	C	CAATGGTACTATAATTCCTA	0.994		E. japonica NC045228!26797	GGTTTACGCGTTACTGGTTT	C	CGGAAGAGTTAATATCTCCA	0.995
E. seguinii!18836	AAAAAATTTCACTTCGAATT	C	CGGACCTCAACATCCTGCTG	0.994		E. japonica NC045228!27064	TCCTGTTCCTAACTCCTCCC	C	GGGTAGTTCCCAATGTTTGG	0.995
E. seguinii!20105	AAAAAATTTCACTTCGAATT	C	CGGACCTCAACATCCTGCTG	0.994		E. japonica NC045228!27190	CTGTTCGTATTTCGTTCATT	C	CATCGGTATGCTCCCAGGTA	0.995
E. seguinii!22723	CCATTAAGAGAAAGATTTAT	C	CGAGAAAAAATCTTAACAGT	0.994		E. japonica NC045228!28919	AATCCCTTTTCTTAATACCC	C	TATTCTCCTTTCATCCGGAG	0.995
E. seguinii!24287	GGCGCAAAAGCAGATATGGT	C	CGGTATTCCCCTGTTCCCTG	0.994		E. japonica NC045228!32030	AATTTGTATGCAAGATGAGC	C	TACCGGAGTGCCAATCAACC	0.995
E. seguinii!25592	TGGAACTAATCATGCCTTTA	C	G---CCTATCGTCGTAGAAG	0.994		E. japonica NC045228!32611	TATATCATAAACAGATCTTC	C	CCTCCACACCAATCACGAGT	0.995
E. seguinii!25876	ATGTACATGTTCCTGCGGCT	C	GGATGAGTATTCTTGTTTAT	0.994		E. japonica NC045228!35129	GCTATTTGCTGCTATTCCAT	C	TATTTGTGCATTAAGTTCGA	0.995
E. seguinii!26091	ACCTCTGTATTCATCTCGTT	C	CTTATTTACCTGGGTGCACT	0.994		E. japonica NC045228!40016	CTCATTCCATTCCAGTGGCT	C	GACCAGTAACCAATGGCGAA	0.995
E. seguinii!27182	TATGTTAACTGTTCGTATTT	C	GTTCATTCCATCGGTATGCT	0.994		E. japonica NC045228!42398	TTTATTTATTATCCTTGATC	C	GGAAGTAACCTTTTCCTTTC	0.995
E. seguinii!32747	CCCTCCGTTGTTTCCTTTTC	C	TCCCGCACCTTTTTCTCGAA	0.994		E. japonica NC045228!3765	AGGTGCCGCGACAACCTTTA	C	CAAGTCCGAACGATTGTCGA	0.996
E. seguinii!32992	TTCTGTGTGGTATTCATTCT	C	GTTCGGCTCTTGGAATCACA	0.994		E. japonica NC045228!3875	CCCAAAGTACTCCAAAGACT	C	AATTATAGTAAATCAAGAAG	0.996
E. seguinii!33122	ATGGTTTCATGTTCTTTCAT	C	GATTGGTTATTCCTCTCCGT	0.994		E. japonica NC045228!5446	CTCGGGTATTAGCCACAGCT	C	GTATTCATTCAGTAATTCTA	0.996
E. seguinii!33274	CGGTACATTCCGTTTTGTTT	C	CCATTCCAGTCTTTCGCGAC	0.994		E. japonica NC045228!8591	GCCGGCGATGATAGGCGGAT	C	TGGTAATTGGTCTGTTCCGA	0.996
E. seguinii!33974	GGCGCAAAAGCAGATATGGT	C	CGGTATTCCCCTGTTCCCTG	0.994		E. japonica NC045228!9110	TATTCCCATTCTGCCTGGAT	C	CGGTATCATAAGTCATATCG	0.996
E. seguinii!35321	CCCTAACGAAGTAGTACCTC	C	GGAATCCAATGAACAACAAC	0.994		E. japonica NC045228!11420	TAACGAAAGAAAGATGGAAC	C	AGATACATTCTTAAAAGAAA	0.996
E. seguinii!36337	CGGTACATTCCGTTTTGTTT	C	CCATTCCAGTCTTTCGCGAC	0.994		E. japonica NC045228!11840	GAAAGAGTATATTACAGCAT	C	TCTAATTCGTGAATTTCTAA	0.996
E. seguinii!38213	GCAAGATGAGACTTTACCAC	C	GTGGAGCGGCTTTTTGCAAA	0.994		E. japonica NC045228!13031	CAATCTTTTTTTAGCGGTTT	C	CCCAGAGATCTTTATCATTA	0.996
E. seguinii!40154	TGCAGGTCCCACTTGTATAT	C	GTATTTGGCCGAAGAAGCAT	0.994		E. japonica NC045228!14621	TGGTACTATAATTCCTATTC	C	TATCCCTGCATTCCCTCTTT	0.996
E. seguinii!42941	TATGTTAACTGTTCGTATTT	C	GTTCATTCCATCGGTATGCT	0.994		E. japonica NC045228!14785	GAGCTAGAAACGCCTTATTT	C	GTTTCGTTCCCGTTCTTCAT	0.996
E. seguinii!506	AGCAGCTACAAAAGCTATGC	C	TGTCAATCGAGTAGGTGATT	0.995		E. japonica NC045228!15776	AGTGGCTATACATACAAATC	C	ATTTACGGATCTATATGCTT	0.996
E. seguinii!764	TCCCACTCCAGTATCCGCTT	C	GATTCATGCAGCTACTATGG	0.995		E. japonica NC045228!18688	TTACTATTGGACAAATTTCT	C	CTTTAGTTTTCTTCTTATTC	0.996
E. seguinii!1562	GTTTGCTGCTCCAACCATTA	C	CAAACTAATACCTATTCCGT	0.995		E. japonica NC045228!18728	CTTTGCCATAACGCCCATTC	C	GGGACAAGTTGGAAGAGGAA	0.996
E. seguinii!2348	TGTACTACTATCGGCCCTAC	C	AGGCAACATCTACCTACACA	0.995		E. japonica NC045228!22754	TCTTAACAGTTACATCCAAT	C	ACAAACTACACGAAAGTTGC	0.996
E. seguinii!3710	CGGAGACATCGTAAATTGGT	C	CGCGGGCATCGCGATAAATC	0.995		E. japonica NC045228!23704	AAGATCTAAACCTTCCTCTT	C	GGAGCGGAAACGGACGTGGC	0.996
E. seguinii!3787	AAGTCCGAACGATTGTCGAC	C	ACCAGATCCGCTGGTCTGCA	0.995		E. japonica NC045228!25451	TGTAACACCTGCTGATGTAC	C	TCATAGTTGGGCTGTACCTT	0.996
E. seguinii!4297	GTAGTATTTTATCATGGTGT	C	GGATCCCAAGTTTATATGGA	0.995		E. japonica NC045228!26087	TTTAACCTCTGTATTCATCT	C	GTTCCTTATTTACCTGGGTG	0.996
E. seguinii!5513	TCTTAATATTGTGACTCTTC	C	ATGCTGTGTCTCAGGAACCT	0.995		E. japonica NC045228!26138	TCAAAAGCTTCCTGTCGAAC	C	GGCTTCTATTTCAATCCGTG	0.996
E. seguinii!6503	GCGCCCCTCCTTCAATTATT	C	GGTCATGCAATACTTATTGA	0.995		E. japonica NC045228!26348	TGTTCTGGAAACACGTCTTC	C	TATTCCATCTTTTCCCGAAT	0.996
E. seguinii!9064	TATTATACCAGCATCTCTTT	C	GGTTCTTTGGTCATCCAGAA	0.995		E. japonica NC045228!27345	CCGGATATCTGGTGCCAAAC	C	GTCGCCCGTTTCCTTATTTC	0.996
E. seguinii!11848	ATATTACAGCATCTCTAATT	C	GTGAATTTCTAATGATCGCC	0.995		E. japonica NC045228!28810	TGTTCCTTTTTGCTTTTTTT	C	GGGCTTCTTCTCATTCTTCT	0.996
E. seguinii!11909	TTTACTATTCTATGTTCTTC	C	CGAAAGCGTGCTAATCCCTA	0.995		E. japonica NC045228!29675	TGTAACACCTGCTGATGTAC	C	TCATAGTTGGGCTGTACCTT	0.996
E. seguinii!12311	TCCCGAAGCGACACTTTGTT	C	CACTCCTTTCATTTATACTT	0.995		E. japonica NC045228!32762	TTTTCCTCCCGCACCTTTTT	C	TCGAAATGAGAAAGAAGATG	0.996
E. seguinii!12626	CTCTACCATTTCCTTCTCTT	C	CACTTTGGCCAATATGAGTT	0.995		E. japonica NC045228!32996	GTGTGGTATTCATTCTCGTT	C	GGCTCTTGGAATCACATCCA	0.996
E. seguinii!13361	TGAATTCATTGTATTAATTC	C	ACTTCCTACTCGCAGTATGC	0.995		E. japonica NC045228!33071	TTTACCTACTTCATTGCCCC	C	AACCGTTTCTCGTACCTCTA	0.996
E. seguinii!13406	TATGATCTCGGCTCATGATT	C	AATTGCCATGTATTTAGCTA	0.995		E. japonica NC045228!35977	ACGAAGTAACACGAATATCT	C	CGGTAGTCAGTCTATTTCCA	0.996
E. seguinii!13966	TTGGACATGTAGGTTATATT	C	GTACAGGTTTATCATGTGGA	0.995		E. japonica NC045228!38882	TTTCACACAATTCTTCTGGT	C	ATGCCTTTTCCTCTTTACTT	0.996
E. seguinii!14254	GTGGGGCTTACTTCCTAGCC	C	CAGTGGGAGTAGTGACTAGC	0.995		E. japonica NC045228!42430	TTTCCTTTCCTTGGGCAGTA	C	CTCTCAACAAGATTGATCCG	0.996
E. seguinii!15896	AGGATTTATGTTGGCTTCGT	C	GGGAGGCTCGCGTAGTTTGT	0.995		E. japonica NC045228!42593	TGAACAAGTAAGAATTGCCT	C	AACAAAAATTGATGGAATTG	0.996
E. seguinii!18341	GGTAGCTTTTGCTATCTTTT	C	TTCCATTTGGATTTTTTATG	0.995		E. japonica NC045228!374	CATTCTTACTTTTTTTATGC	C	AATGTTGGTGACTGGAGATA	0.997
E. seguinii!18929	TGCGGAACCACATATTGGAT	C	ACTCCAGTGCGGCACGAAG-	0.995		E. japonica NC045228!7345	GAAAGTATGGAAAAACATCT	C	GTAATGTATTTAACCAGAAA	0.997
E. seguinii!20261	TCTTCAAGCTTTACCTTATT	C	TGATCGTTCAGTCTATGTTT	0.995		E. japonica NC045228!11546	TCCCGTGCTAGGAAGCATTA	C	TCCTCTTTTCATTCCAAATT	0.997
E. seguinii!21907	CTTTTACTTTTTTGTTATTT	C	GTAATCCCCAGGGTATGATA	0.995		E. japonica NC045228!11630	TATTACTTTTTTGTATCCCC	C	TGTTCCTCGGATACAATTTG	0.997
E. seguinii!23603	TGAACTACCTACTCATTATT	C	GGAGGTGAATCATAGAACAC	0.995		E. japonica NC045228!11875	TTCTAATGATCGCCGTGTTC	C	GCATGCTGGATCCTTTACTA	0.997
E. seguinii!23699	ATTGAAAGATCTAAACCTTC	C	TCTTCGGAGCGGAAACGGAC	0.995		E. japonica NC045228!12604	CAGTGAGCACCATGCCGAAT	C	TCTCTACCATTTCCTTCTCT	0.997
E. seguinii!24244	TACTAATATGTGTAGGTCCC	C	GTAATTCGAGTGAGATTGTC	0.995		E. japonica NC045228!12972	GTAAGTAACTTAGTGCAACA	C	GGCAAATTTCAT--------	0.997
E. seguinii!24288	GCGCAAAAGCAGATATGGTC	C	GGTATTCCCCTGTTCCCTGT	0.995		E. japonica NC045228!13228	CCCATTTATTCTGGAATAAT	C	TTTTTAGGAGGGACAATTTT	0.997
E. seguinii!24479	TATGATCTTAATGAGTGGTC	C	ATGCACATCGCTCTCTCCAG	0.995		E. japonica NC045228!13313	CATTTCGATGTGTTTCGATT	C	TTCCGAACAAGAGAGGTTTG	0.997
E. seguinii!24509	GCTCTCTCCAGGAGGTTGGC	C	GCCTATCCTAGATCTTCCCA	0.995		E. japonica NC045228!13399	TGCTCTTTATGATCTCGGCT	C	ATGATTCAATTGCCATGTAT	0.997
E. seguinii!26165	TATTTCAATCCGTGCTGGAC	C	GATCGATATACCAATAATCA	0.995		E. japonica NC045228!13928	CCAAACGAAAGTAAAAAGAC	C	TCTAGCTCATAGTTCAATTG	0.997
E. seguinii!26797	GGTTTACGCGTTACTGGTTT	C	CGGAAGAGTTAATATCTCCA	0.995		E. japonica NC045228!13970	ACATGTAGGTTATATTCGTA	C	AGGTTTATCATGTGGAACCA	0.997
E. seguinii!27064	TCCTGTTCCTAACTCCTCCC	C	GGGTAGTTCCCAATGTTTGG	0.995		E. japonica NC045228!18172	ATCGTTTTTTTAGTCTTCAT	C	ATTTACTCCCCTTTATTTTA	0.997
E. seguinii!27190	CTGTTCGTATTTCGTTCATT	C	CATCGGTATGCTCCCAGGTA	0.995		E. japonica NC045228!19108	AATATATACGAGTGTTATTC	C	GTGAAATAACTCGAATTTCA	0.997
E. seguinii!28919	AATCCCTTTTCTTAATACCC	C	TATTCTCCTTTCATCCGGAG	0.995		E. japonica NC045228!22244	TTTATTTTTTATAGGAGATC	C	TGGTCCTTTATTTATAGTTC	0.997
E. seguinii!31315	CTTTTACTTTTTTGTTATTT	C	GTAATCCCCAGGGTATGATA	0.995		E. japonica NC045228!22316	TATATCACAAGCTCATGTTT	C	TACGATCTCAATCTGTATTT	0.997
E. seguinii!32030	AATTTGTATGCAAGATGAGC	C	TACCGGAGTGCCAATCAACC	0.995		E. japonica NC045228!22868	ACTCAATCCAGAAACAAGAT	C	GGACGTTATTCCGGTTCGTC	0.997
E. seguinii!32611	TATATCATAAACAGATCTTC	C	CCTCCACACCAATCACGAGT	0.995		E. japonica NC045228!23639	AACACTAAAAGCTGTGGTAT	C	TTATGGACCTAACATAGGTC	0.997
E. seguinii!33931	TACTAATATGTGTAGGTCCC	C	GTAATTCGAGTGAGATTGTC	0.995		E. japonica NC045228!24241	CTGTACTAATATGTGTAGGT	C	CCCGTAATTCGAGTGAGATT	0.997
E. seguinii!33975	GCGCAAAAGCAGATATGGTC	C	GGTATTCCCCTGTTCCCTGT	0.995		E. japonica NC045228!24707	AGTCCCCGTTTCTGGTGTTT	C	AGTCACCTTTCAA-------	0.997
E. seguinii!34163	TATGATCTTAATGAGTGGTC	C	ATGCACATCGCTCTCTCCAG	0.995		E. japonica NC045228!25273	CTATTGGACATCAATGGTAT	C	GGACTTACGAGTATTCAGAC	0.997
E. seguinii!34193	GCTCTCTCCAGGAGGTTGGC	C	GCCTATCCTAGATCTTCCCA	0.995		E. japonica NC045228!26023	CCTTAGTGACTGGGGGGTTT	C	GGGGAAGACCTATGTGGGGC	0.997
E. seguinii!35129	GCTATTTGCTGCTATTCCAT	C	TATTTGTGCATTAAGTTCGA	0.995		E. japonica NC045228!26159	GGCTTCTATTTCAATCCGTG	C	TGGACCGATCGATATACCAA	0.997
E. seguinii!40016	CTCATTCCATTCCAGTGGCT	C	GACCAGTAACCAATGGCGAA	0.995		E. japonica NC045228!27157	TACAACCTAAGATCTATGAC	C	ATATTATGTTAACTGTTCGT	0.997
E. seguinii!41608	GTAAGATATGGGTAAGAGTT	C	TCGCAGATCTCCCTATTACC	0.995		E. japonica NC045228!27226	AGGTACCTGTAATTGTGATC	C	GTTTGCCAGAACTAAGGGGT	0.997
E. seguinii!42398	TTTATTTATTATCCTTGATC	C	GGAAGTAACCTTTTCCTTTC	0.995		E. japonica NC045228!27295	GTCGTTTTTTGATGGTTTTT	C	CGCTTCTCACAGCTGCTCTT	0.997
E. seguinii!42949	CTGTTCGTATTTCGTTCATT	C	CATCGGTATGCTCCCAGGTA	0.995		E. japonica NC045228!28817	TTTTGCTTTTTTTCGGGCTT	C	TTCTCATTCTTCTTTGGCAC	0.997
E. seguinii!2257	ACGATCCCAAGTTCTTTTAC	C	CCATTCAGAAAGTATTTTCC	0.996		E. japonica NC045228!32696	AGGTTTTGAAAAAGACTTTT	C	ATGTCATTCCCATTTAGGTT	0.997
E. seguinii!3765	AGGTGCCGCGACAACCTTTA	C	CAAGTCCGAACGATTGTCGA	0.996		E. japonica NC045228!33119	AGAATGGTTTCATGTTCTTT	C	ATCGATTGGTTATTCCTCTC	0.997
E. seguinii!3875	CCCAAAGTACTCCAAAGACT	C	AATTATAGTAAATCAAGAAG	0.996		E. japonica NC045228!33134	TCTTTCATCGATTGGTTATT	C	CTCTCCGTTCGTATCTCTTT	0.997
E. seguinii!5446	CTCGGGTATTAGCCACAGCT	C	GTATTCATTCAGTAATTCTA	0.996		E. japonica NC045228!35285	CCAGGCTATTCAGGAAGAAT	C	GCAGCAATTCCCCAACCCTA	0.997
E. seguinii!8591	GCCGGCGATGATAGGCGGAT	C	TGGTAATTGGTCTGTTCCGA	0.996		E. japonica NC045228!38456	AGTATCTTCCACTTTCCTAC	C	AAATCTCTCTTTATTCTGGC	0.997
E. seguinii!9110	TATTCCCATTCTGCCTGGAT	C	CGGTATCATAAGTCATATCG	0.996		E. japonica NC045228!38911	TCCTCTTTACTTTCTATATT	C	CCATATGCAATGATGGAGAT	0.997
E. seguinii!11420	TAACGAAAGAAAGATGGAAC	C	AGATACATTCTTAAAAGAAA	0.996		E. japonica NC045228!44099	AATGATGGCCTTTTTGATCT	C	ATCCGTATTCCGATCGGTTT	0.997
E. seguinii!11840	GAAAGAGTATATTACAGCAT	C	TCTAATTCGTGAATTTCTAA	0.996		E. japonica NC045228!548	TGGATTAGCTCCTGGGATTT	C	GGGCCGTTTTACTCTCTTTC	0.998
E. seguinii!13031	CAATCTTTTTTTAGCGGTTT	C	CCCAGAGATCTTTATCATTA	0.996		E. japonica NC045228!1592	ACCTATTCCGTTTAGTACTT	C	AGGTGCTTCTGTTGCGTATA	0.998
E. seguinii!14621	TGGTACTATAATTCCTATTC	C	TATCCCTGCATTCCCTCTTT	0.996		E. japonica NC045228!3857	CTCGGCGCGGAATATAATCC	C	AAAGTACTCCAAAGACTCAA	0.998
E. seguinii!14785	GAGCTAGAAACGCCTTATTT	C	GTTTCGTTCCCGTTCTTCAT	0.996		E. japonica NC045228!4801	TTGTTCGAAATTTCTTCGTT	C	GTACCGAACCGCTTGCAGAA	0.998
E. seguinii!15776	AGTGGCTATACATACAAATC	C	ATTTACGGATCTATATGCTT	0.996		E. japonica NC045228!5509	CGTTTCTTAATATTGTGACT	C	TTCCATGCTGTGTCTCAGGA	0.998
E. seguinii!17471	TAACGAAAGAAAGATGGAAC	C	AGATACATTCTTAAAAGAAA	0.996		E. japonica NC045228!9751	ACATATCCGTAGTTGGGATT	C	GTCGTTTCTTCGTGGTCGTA	0.998
E. seguinii!18688	TTACTATTGGACAAATTTCT	C	CTTTAGTTTTCTTCTTATTC	0.996		E. japonica NC045228!11146	AATATCGCGAAGTGGCCGCC	C	TTGCTCAATTTGGGTCAGAC	0.998
E. seguinii!18728	CTTTGCCATAACGCCCATTC	C	GGGACAAGTTGGAAGAGGAA	0.996		E. japonica NC045228!11669	TGATCCTTCTACGGCCAAAT	C	TCAATTTGTGGAAAGCCTTC	0.998
E. seguinii!20987	GAAACTATCCATGGAATCGT	C	AATTCACCATTTCGAACCTT	0.996		E. japonica NC045228!12623	TCTCTCTACCATTTCCTTCT	C	TTCCACTTTGGCCAATATGA	0.998
E. seguinii!22754	TCTTAACAGTTACATCCAAT	C	ACAAACTACACGAAAGTTGC	0.996		E. japonica NC045228!12916	#NAME?	C	ACCCCAAAGTGTTCCCGGAT	0.998
E. seguinii!23704	AAGATCTAAACCTTCCTCTT	C	GGAGCGGAAACGGACGTGGC	0.996		E. japonica NC045228!13796	TGCGCCTAAAATATCTATTT	C	TGCAAATATTTCACGTGTTT	0.998
E. seguinii!25451	TGTAACACCTGCTGATGTAC	C	TCATAGTTGGGCTGTACCTT	0.996		E. japonica NC045228!14513	CTTTTTCTTTTTCATTATTT	C	CATGGTCGTGCCTTGTGGCA	0.998
E. seguinii!26087	TTTAACCTCTGTATTCATCT	C	GTTCCTTATTTACCTGGGTG	0.996		E. japonica NC045228!14881	TGCTCTGTTTACTATTCTTT	C	GTACTCTCTTCTCTTTACCA	0.998
E. seguinii!26138	TCAAAAGCTTCCTGTCGAAC	C	GGCTTCTATTTCAATCCGTG	0.996		E. japonica NC045228!18837	AAAAATTTCACTTCGAATTC	C	GGACCTCAACATCCTGCTGC	0.998
E. seguinii!26348	TGTTCTGGAAACACGTCTTC	C	TATTCCATCTTTTCCCGAAT	0.996		E. japonica NC045228!19325	ATGTCGAGATATTGATTCCT	C	CACACAACAATTTGCTTCTC	0.998
E. seguinii!27345	CCGGATATCTGGTGCCAAAC	C	GTCGCCCGTTTCCTTATTTC	0.996		E. japonica NC045228!19936	GAAGCAATCGTCCCTACCGT	C	GTAAAATAAGAGCACCTGGC	0.998
E. seguinii!28810	TGTTCCTTTTTGCTTTTTTT	C	GGGCTTCTTCTCATTCTTCT	0.996		E. japonica NC045228!21914	TTTTTTGTTATTTCGTAATC	C	CCAGGGTATGATACCTTATA	0.998
E. seguinii!29675	TGTAACACCTGCTGATGTAC	C	TCATAGTTGGGCTGTACCTT	0.996		E. japonica NC045228!22105	TAGTACTCCTTGAGCTAATT	C	CTCATTGTTTTCGCGCATTA	0.998
E. seguinii!32762	TTTTCCTCCCGCACCTTTTT	C	TCGAAATGAGAAAGAAGATG	0.996		E. japonica NC045228!22301	GGAATTAGGTGTAGCTATAT	C	ACAAGCTCATGTTTCTACGA	0.998
E. seguinii!32996	GTGTGGTATTCATTCTCGTT	C	GGCTCTTGGAATCACATCCA	0.996		E. japonica NC045228!22783	CACGAAAGTTGCCCCTTTTT	C	ATGGGGATTTACCCATCACA	0.998
E. seguinii!33071	TTTACCTACTTCATTGCCCC	C	AACCGTTTCTCGTACCTCTA	0.996		E. japonica NC045228!22880	AACAAGATCGGACGTTATTC	C	GGTTCGTCTCCATTTTTGTG	0.998
E. seguinii!35977	ACGAAGTAACACGAATATCT	C	CGGTAGTCAGTCTATTTCCA	0.996		E. japonica NC045228!22925	TATTCCTCAAGCAAGGCAGC	C	GATAAGTCATGGAAGGGTTT	0.998
E. seguinii!38882	TTTCACACAATTCTTCTGGT	C	ATGCCTTTTCCTCTTTACTT	0.996		E. japonica NC045228!23072	ATCTTTCTATATCGAAATAT	C	AGTTGAAAAAATCATAGGCA	0.998
E. seguinii!42430	TTTCCTTTCCTTGGGCAGTA	C	CTCTCAACAAGATTGATCCG	0.996		E. japonica NC045228!24187	GATCTGCAGCTCAAATGGTC	C	CTTATGAAGTCTCTATTGGT	0.998
E. seguinii!42593	TGAACAAGTAAGAATTGCCT	C	AACAAAAATTGATGGAATTG	0.996		E. japonica NC045228!24428	ATAT---TCTTCAATGGGGT	C	TGCTCTTTTTTTTTTGGGAG	0.998
E. seguinii!43104	CCGGATATCTGGTGCCAAAC	C	GTCGCCCGTTTCCTTATTTC	0.996		E. japonica NC045228!25147	GAACTACTATCGAGATTCTT	C	GGACCATATTTCCTAGTATC	0.998
E. seguinii!374	CATTCTTACTTTTTTTATGC	C	AATGTTGGTGACTGGAGATA	0.997		E. japonica NC045228!25475	TAGTTGGGCTGTACCTTCGT	C	AGGTGTCAAATGTGATGCTG	0.998
E. seguinii!7345	GAAAGTATGGAAAAACATCT	C	GTAATGTATTTAACCAGAAA	0.997		E. japonica NC045228!26813	GTTTCCGGAAGAGTTAATAT	C	TCCATTAGCTAAACCCTTTC	0.998
E. seguinii!11546	TCCCGTGCTAGGAAGCATTA	C	TCCTCTTTTCATTCCAAATT	0.997		E. japonica NC045228!27059	CTTGTTCCTGTTCCTAACTC	C	TCCCCGGGTAGTTCCCAATG	0.998
E. seguinii!11630	TATTACTTTTTTGTATCCCC	C	TGTTCCTCGGATACAATTTG	0.997		E. japonica NC045228!27368	CGCCCGTTTCCTTATTTCTT	C	GATAATAGAGTTGGCTATCT	0.998
E. seguinii!11875	TTCTAATGATCGCCGTGTTC	C	GCATGCTGGATCCTTTACTA	0.997		E. japonica NC045228!29699	TAGTTGGGCTGTACCTTCGT	C	AGGTGTCAAATGTGATGCTG	0.998
E. seguinii!12604	CAGTGAGCACCATGCCGAAT	C	TCTCTACCATTTCCTTCTCT	0.997		E. japonica NC045228!32722	ATTCCCATTTAGGTTCGATT	C	GGATCCCTCCGTTGTTTCCT	0.998
E. seguinii!13228	CCCATTTATTCTGGAATAAT	C	TTTTTAGGAGGGACAATTTT	0.997		E. japonica NC045228!32749	CTCCGTTGTTTCCTTTTCCT	C	CCGCACCTTTTTCTCGAAAT	0.998
E. seguinii!13313	CATTTCGATGTGTTTCGATT	C	TTCCGAACAAGAGAGGTTTG	0.997		E. japonica NC045228!33043	GTTGGAACAGCTCGCAAAAT	C	CAACCACTTTACCTACTTCA	0.998
E. seguinii!13399	TGCTCTTTATGATCTCGGCT	C	ATGATTCAATTGCCATGTAT	0.997		E. japonica NC045228!33044	TTGGAACAGCTCGCAAAATC	C	AACCACTTTACCTACTTCAT	0.998
E. seguinii!13928	CCAAACGAAAGTAAAAAGAC	C	TCTAGCTCATAGTTCAATTG	0.997		E. japonica NC045228!33212	ACTTTCCGTTTTGTCGAGCC	C	TGCTTTGGTCTCTGGTTTGA	0.998
E. seguinii!13970	ACATGTAGGTTATATTCGTA	C	AGGTTTATCATGTGGAACCA	0.997		E. japonica NC045228!33275	GGTACATTCCGTTTTGTTTC	C	CATTCCAGTCTTTCGCGACA	0.998
E. seguinii!18172	ATCGTTTTTTTAGTCTTCAT	C	ATTTACTCCCCTTTATTTTA	0.997		E. japonica NC045228!35846	CTATACAAGGGTTCAAGTTT	C	GATCGATATTTGCGGAGTTG	0.998
E. seguinii!19108	AATATATACGAGTGTTATTC	C	GTGAAATAACTCGAATTTCA	0.997		E. japonica NC045228!36007	GTCTATTTCCATCAGCCGGC	C	GGTGGGAGCGAGAGGTTTGG	0.998
E. seguinii!20198	TGCGGAACCACATATTGGAT	C	ACTCCAGAGAGGGACTGAGA	0.997		E. japonica NC045228!36077	TCCGGATCTACGCCGTATAT	C	AACAGATTATGGTTTCGAGG	0.998
E. seguinii!20377	AATATATACGAGTGTTATTC	C	GTGAAATAACTCGAATTTCA	0.997		E. japonica NC045228!38512	TCGAAGAGATTATGGCAGAT	C	ATGTTCACCAAGAAATGACC	0.998
E. seguinii!22244	TTTATTTTTTATAGGAGATC	C	TGGTCCTTTATTTATAGTTC	0.997		E. japonica NC045228!38893	TCTTCTGGTCATGCCTTTTC	C	TCTTTACTTTCTATATTCCC	0.998
E. seguinii!22316	TATATCACAAGCTCATGTTT	C	TACGATCTCAATCTGTATTT	0.997		E. japonica NC045228!42458	CAAGATTGATCCGTTTGGAT	C	TTGGTCCATGATGGCCTTTT	0.998
E. seguinii!22868	ACTCAATCCAGAAACAAGAT	C	GGACGTTATTCCGGTTCGTC	0.997		E. japonica NC045228!42793	AACGATTAATTTCTATTTCT	C	GTTATCGTGGAATTCGTCAT	0.998
E. seguinii!23639	AACACTAAAAGCTGTGGTAT	C	TTATGGACCTAACATAGGTC	0.997		E. japonica NC045228!44102	GATGGCCTTTTTGATCTCAT	C	CGTATTCCGATCGGTTTCGA	0.998
E. seguinii!24241	CTGTACTAATATGTGTAGGT	C	CCCGTAATTCGAGTGAGATT	0.997		E. japonica NC045228!272	GATGTTAATTGTGGTTACAT	C	CATAAGTAGCTTGGTCCATC	0.999
E. seguinii!24488	AATGAGTGGTCCATGCACAT	C	GCTCTCTCCAGGAGGTTGGC	0.997		E. japonica NC045228!598	ACTTTTCAACCATTTTTGCT	C	GTGCTAGTGCCCCCAGAAAT	0.999
E. seguinii!24707	AGTCCCCGTTTCTGGTGTTT	C	AGTCACCTTTCAA-------	0.997		E. japonica NC045228!863	GGCTTTGATTGTTATTACTT	C	TGCAGGAGCTACGACGTCAT	0.999
E. seguinii!25273	CTATTGGACATCAATGGTAT	C	GGACTTACGAGTATTCAGAC	0.997		E. japonica NC045228!1502	CAATTTTTGGGCCAATTCCC	C	CTTCGTACTACCAAAAAATG	0.999
E. seguinii!26023	CCTTAGTGACTGGGGGGTTT	C	GGGGAAGACCTATGTGGGGC	0.997		E. japonica NC045228!1622	TGTTGCGTATAATGTAAATC	C	CGTAGCGGATCAATTCCAAC	0.999
E. seguinii!26159	GGCTTCTATTTCAATCCGTG	C	TGGACCGATCGATATACCAA	0.997		E. japonica NC045228!1928	AACTCTATTTGTGACCTTTT	C	TCGTATGTGGGACTCTCTAT	0.999
E. seguinii!27157	TACAACCTAAGATCTATGAC	C	ATATTATGTTAACTGTTCGT	0.997		E. japonica NC045228!1930	CTCTATTTGTGACCTTTTCT	C	GTATGTGGGACTCTCTATCT	0.999
E. seguinii!27226	AGGTACCTGTAATTGTGATC	C	GTTTGCCAGAACTAAGGGGT	0.997		E. japonica NC045228!3095	ACGGAGTACGGTAGAATTCC	C	CGGTACGGTCATTCGGGAAG	0.999
E. seguinii!27295	GTCGTTTTTTGATGGTTTTT	C	CGCTTCTCACAGCTGCTCTT	0.997		E. japonica NC045228!4289	TCATGAGGGTAGTATTTTAT	C	ATGGTGTCGGATCCCAAGTT	0.999
E. seguinii!28817	TTTTGCTTTTTTTCGGGCTT	C	TTCTCATTCTTCTTTGGCAC	0.997		E. japonica NC045228!4754	CATTGCTTTGTTTTTCTCTC	C	TTTCCTATCAGCGAGTTCCG	0.999
E. seguinii!31652	TTTATTTTTTATAGGAGATC	C	TGGTCCTTTATTTATAGTTC	0.997		E. japonica NC045228!4835	TGCAGAATCAAATCCTGTTC	C	ACAAGATCCTATATCAGCTA	0.999
E. seguinii!31724	TATATCACAAGCTCATGTTT	C	TACGATCTCAATCTGTATTT	0.997		E. japonica NC045228!5377	GGGCTCATCATGAATTAGGT	C	GGGGTGGCTGGTGGTTTCGG	0.999
E. seguinii!32696	AGGTTTTGAAAAAGACTTTT	C	ATGTCATTCCCATTTAGGTT	0.997		E. japonica NC045228!5395	GTCGGGGTGGCTGGTGGTTT	C	GGGATCCCGTAGAAAATGCT	0.999
E. seguinii!33119	AGAATGGTTTCATGTTCTTT	C	ATCGATTGGTTATTCCTCTC	0.997		E. japonica NC045228!5489	CCTTCTTCATTCTTGGACCT	C	GTTTCTTAATATTGTGACTC	0.999
E. seguinii!33134	TCTTTCATCGATTGGTTATT	C	CTCTCCGTTCGTATCTCTTT	0.997		E. japonica NC045228!6385	TCCTGATAGAAAATGACGAC	C	CCTTCAGAAAAACTAAGTTA	0.999
E. seguinii!33928	CTGTACTAATATGTGTAGGT	C	CCCGTAATTCGAGTGAGATT	0.997		E. japonica NC045228!9017	AAACTTTAATACAACCTTTT	C	TGATCCCGCTGGAGGGGGAG	0.999
E. seguinii!34172	AATGAGTGGTCCATGCACAT	C	GCTCTCTCCAGGAGGTTGGC	0.997		E. japonica NC045228!9095	TCATCCAGAAGTGTATATTC	C	CATTCTGCCTGGATCCGGTA	0.999
E. seguinii!35285	CCAGGCTATTCAGGAAGAAT	C	GCAGCAATTCCCCAACCCTA	0.997		E. japonica NC045228!9782	CGTGGTCGTAACAATCACTT	C	AAGCAGTGGAAATAACAAAA	0.999
E. seguinii!37091	AGTATCTTCCACTTTCCTAC	C	AAATCTCTCTTTATTCTGGC	0.997		E. japonica NC045228!10994	TACCGATGGACAAATCTGTT	C	GGAAACAGAACTCTTTTATC	0.999
E. seguinii!38456	AGTATCTTCCACTTTCCTAC	C	AAATCTCTCTTTATTCTGGC	0.997		E. japonica NC045228!11222	TGCAAGGCTTACAGAAGTAC	C	GAAACAACCACAATATGCAC	0.999
E. seguinii!38911	TCCTCTTTACTTTCTATATT	C	CCATATGCAATGATGGAGAT	0.997		E. japonica NC045228!11549	CGTGCTAGGAAGCATTACTC	C	TCTTTTCATTCCAAATTCAA	0.999
E. seguinii!41777	TACATTAGCGGCGCATAAAC	C	ATGTTCGTCAACCAAGTTTG	0.997		E. japonica NC045228!11579	TCCAAATTCAAGAATACGAC	C	GATACGATTAATTGGTCTGT	0.999
E. seguinii!42916	TACAACCTAAGATCTATGAC	C	ATATTATGTTAACTGTTCGT	0.997		E. japonica NC045228!11626	CTCTTATTACTTTTTTGTAT	C	CCCCTGTTCCTCGGATACAA	0.999
E. seguinii!42985	AGGTACCTGTAATTGTGATC	C	GTTTGCCAGAACTAAGGGGT	0.997		E. japonica NC045228!11789	TCTGATCCCTATTTGCATTT	C	AGTGGGTTGGTCTGGTATGA	0.999
E. seguinii!43054	GTCGTTTTTTGATGGTTTTT	C	CGCTTCTCACAGCTGCTCTT	0.997		E. japonica NC045228!11834	TTATGGGAAAGAGTATATTA	C	AGCATCTCTAATTCGTGAAT	0.999
E. seguinii!44099	AATGATGGCCTTTTTGATCT	C	ATCCGTATTCCGATCGGTTT	0.997		E. japonica NC045228!12134	AATCTTTCTATGGATTGCTT	C	TTTCGCCTCTTTCGCCGTCA	0.999
E. seguinii!44945	AATGATGGCCTTTTTGATCT	C	ATCCGTATTCCGATCGGTTT	0.997		E. japonica NC045228!12242	CGTCATCTTGGCAGGAATTC	C	TTTAAAATTGGGAACCTACG	0.999
E. seguinii!548	TGGATTAGCTCCTGGGATTT	C	GGGCCGTTTTACTCTCTTTC	0.998		E. japonica NC045228!12508	TGTTAAGTCATGGACTGGTT	C	CTTCAGCCCTTTTTCTATGT	0.999
E. seguinii!1592	ACCTATTCCGTTTAGTACTT	C	AGGTGCTTCTGTTGCGTATA	0.998		E. japonica NC045228!12584	TGTTAGATATTACGGAGGTT	C	AGTGAGCACCATGCCGAATC	0.999
E. seguinii!3857	CTCGGCGCGGAATATAATCC	C	AAAGTACTCCAAAGACTCAA	0.998		E. japonica NC045228!12932	TGTTCACCCCAAAGTGTTCC	C	GGATTGCATGCATACATCCG	0.999
E. seguinii!4801	TTGTTCGAAATTTCTTCGTT	C	GTACCGAACCGCTTGCAGAA	0.998		E. japonica NC045228!13316	TTCGATGTGTTTCGATTCTT	C	CGAACAAGAGAGGTTTGATG	0.999
E. seguinii!5509	CGTTTCTTAATATTGTGACT	C	TTCCATGCTGTGTCTCAGGA	0.998		E. japonica NC045228!13366	TCATTGTATTAATTCCACTT	C	CTACTCGCAGTATGCTCTTT	0.999
E. seguinii!9751	ACATATCCGTAGTTGGGATT	C	GTCGTTTCTTCGTGGTCGTA	0.998		E. japonica NC045228!13502	ATTTTCCACGGAAGCCGGCT	C	GAAATATTTGATCTTAGGTG	0.999
E. seguinii!11146	AATATCGCGAAGTGGCCGCC	C	TTGCTCAATTTGGGTCAGAC	0.998		E. japonica NC045228!13667	TATTTTTATGGGGATTCTAT	C	TATCGCTGTAGGATTCCTAT	0.999
E. seguinii!11669	TGATCCTTCTACGGCCAAAT	C	TCAATTTGTGGAAAGCCTTC	0.998		E. japonica NC045228!13817	TGCAAATATTTCACGTGTTT	C	TATTTATGGTTCCTATGGAG	0.999
E. seguinii!12623	TCTCTCTACCATTTCCTTCT	C	TTCCACTTTGGCCAATATGA	0.998		E. japonica NC045228!14135	AGCCAAAACGAATCCTATTT	C	GGCTATTACCTTCTCCATTA	0.999
E. seguinii!13796	TGCGCCTAAAATATCTATTT	C	TGCAAATATTTCACGTGTTT	0.998		E. japonica NC045228!15797	ATTTACGGATCTATATGCTT	C	GATTGGAACTGGAAGTTCCA	0.999
E. seguinii!14513	CTTTTTCTTTTTCATTATTT	C	CATGGTCGTGCCTTGTGGCA	0.998		E. japonica NC045228!17782	GCGTTTTTTTAGCTATGCAT	C	ACACACCTCATGTGGATCTA	0.999
E. seguinii!14881	TGCTCTGTTTACTATTCTTT	C	GTACTCTCTTCTCTTTACCA	0.998		E. japonica NC045228!17890	CTAATGGGGCAAGTATGTTT	C	TCATTGTGGTTCACCTTCAT	0.999
E. seguinii!17197	AATATCGCGAAGTGGCCGCC	C	TTGCTCAATTTGGGTCAGAC	0.998		E. japonica NC045228!17902	GTATGTTTCTCATTGTGGTT	C	ACCTTCATATTTTTCGCGGT	0.999
E. seguinii!18837	AAAAATTTCACTTCGAATTC	C	GGACCTCAACATCCTGCTGC	0.998		E. japonica NC045228!17929	ATATTTTTCGCGGTCTATAT	C	ATGCGAGTTATAGCAGTCCT	0.999
E. seguinii!19325	ATGTCGAGATATTGATTCCT	C	CACACAACAATTTGCTTCTC	0.998		E. japonica NC045228!18011	AATGATTGTGACAGCTTTTA	C	AGGATACGTACTACCTTGGG	0.999
E. seguinii!19936	GAAGCAATCGTCCCTACCGT	C	GTAAAATAAGAGCACCTGGC	0.998		E. japonica NC045228!18457	AATGGTATTTCCTACCGATC	C	ATGCCATTCTTCGTAGTATA	0.999
E. seguinii!20045	AGGTACTCAAGATATTGTGT	C	TGGAGAGGTGGATAGAATGA	0.998		E. japonica NC045228!18929	TGCGGAACCACATATTGGAT	C	ACTCCATAGAGGGACTGAGA	0.999
E. seguinii!20106	AAAAATTTCACTTCGAATTC	C	GGACCTCAACATCCTGCTGC	0.998		E. japonica NC045228!19001	TTTACCTTATTCTGATCGTT	C	AGACTATGTTTCTATGATGG	0.999
E. seguinii!20270	TTTACCTTATTCTGATCGTT	C	AGTCTATGTTTCTATGATGG	0.998		E. japonica NC045228!19036	TGATGGCCCAAGAACACGCT	C	ATTCTTCAGCCGTAGAGAGA	0.999
E. seguinii!20594	ATGTCGAGATATTGATTCCT	C	CACACAACAATTTGCTTCTC	0.998		E. japonica NC045228!19127	CCGTGAAATAACTCGAATTT	C	AAATCATTCACTTGCTTTAA	0.999
E. seguinii!21118	GAAGCAATCGTCCCTACCGT	C	GTAAAATAAGAGCACCTGGC	0.998		E. japonica NC045228!19136	AACTCGAATTTCAAATCATT	C	ACTTGCTTTAACTACTCATG	0.999
E. seguinii!21914	TTTTTTGTTATTTCGTAATC	C	CCAGGGTATGATACCTTATA	0.998		E. japonica NC045228!19531	ATGTTCATGACCAATCGGAT	C	CTGACGTACCAGTAGGTACC	0.999
E. seguinii!22105	TAGTACTCCTTGAGCTAATT	C	CTCATTGTTTTCGCGCATTA	0.998		E. japonica NC045228!19532	TGTTCATGACCAATCGGATC	C	TGACGTACCAGTAGGTACCA	0.999
E. seguinii!22301	GGAATTAGGTGTAGCTATAT	C	ACAAGCTCATGTTTCTACGA	0.998		E. japonica NC045228!19823	CTCAATTCACCATTTCGAAC	C	TTATACAGAAGGTTTTTCCG	0.999
E. seguinii!22783	CACGAAAGTTGCCCCTTTTT	C	ATGGGGATTTACCCATCACA	0.998		E. japonica NC045228!19958	TAAAATAAGAGCACCTGGCT	C	TGCCCATTTACAAGGACTCG	0.999
E. seguinii!22880	AACAAGATCGGACGTTATTC	C	GGTTCGTCTCCATTTTTGTG	0.998		E. japonica NC045228!21682	TGTATTTCTCATTCACAAAT	C	CTTCTTTGTTTATGCTGCTA	0.999
E. seguinii!22925	TATTCCTCAAGCAAGGCAGC	C	GATAAGTCATGGAAGGGTTT	0.998		E. japonica NC045228!21761	TAAAAACGGAGGAGGAAACT	C	AGTACCAAATGCTTGGCAAT	0.999
E. seguinii!23072	ATCTTTCTATATCGAAATAT	C	AGTTGAAAAAATCATAGGCA	0.998		E. japonica NC045228!21874	TTAAACAAAAGTTTTTCCCT	C	GCATCTCGGTCACTTTTACT	0.999
E. seguinii!24187	GATCTGCAGCTCAAATGGTC	C	CTTATGAAGTCTCTATTGGT	0.998		E. japonica NC045228!22046	GCTTCATTTTTTAAGCTTCT	C	ATTACCCGCAGGAGTCCCAC	0.999
E. seguinii!24428	ATAT---TCTTCAATGGGGT	C	TGCTCTTTTTTTTTTGGGAG	0.998		E. japonica NC045228!22130	TTGTTTTCGCGCATTAAGCT	C	AGGAATACGTTTATTTGCTA	0.999
E. seguinii!25147	GAACTACTATCGAGATTCTT	C	GGACCATATTTCCTAGTATC	0.998		E. japonica NC045228!22280	AGTTCTTGCATTAACCGGTC	C	GGAATTAGGTGTAGCTATAT	0.999
E. seguinii!25475	TAGTTGGGCTGTACCTTCGT	C	AGGTGTCAAATGTGATGCTG	0.998		E. japonica NC045228!24016	TTATGTTAAGTCTGGTTGCT	C	GGGCCGTTGTACCTTTTGAT	0.999
E. seguinii!26273	ATCAATACATGTTCCTATGC	C	CATTCCAATCTTGTCTAACT	0.998		E. japonica NC045228!24059	TGGTATGGTATTGTCAGATT	C	GAACATAGGGCTACTTTATT	0.999
E. seguinii!26813	GTTTCCGGAAGAGTTAATAT	C	TCCATTAGCTAAACCCTTTC	0.998		E. japonica NC045228!24386	CCCAGAAGCGGAAGCTGAAT	C	AGTTGCAGGCTATAATGTAG	0.999
E. seguinii!27059	CTTGTTCCTGTTCCTAACTC	C	TCCCCGGGTAGTTCCCAATG	0.998		E. japonica NC045228!24494	#NAME?	C	TCCAGGAGGTTGGCCGCCTA	0.999
E. seguinii!27368	CGCCCGTTTCCTTATTTCTT	C	GATAATAGAGTTGGCTATCT	0.998		E. japonica NC045228!24497	TCCATGCACATCGCTCTCTC	C	AGGAGGTTGGCCGCCTATCC	0.999
E. seguinii!29699	TAGTTGGGCTGTACCTTCGT	C	AGGTGTCAAATGTGATGCTG	0.998		E. japonica NC045228!24652	ATCAATTAATGGGACTTGGC	C	GGAAAGTGTTCTTGCCTCTA	0.999
E. seguinii!31322	TTTTTTGTTATTTCGTAATC	C	CCAGGGTATGATACCTTATA	0.998		E. japonica NC045228!24682	TCTTGCCTCTATCATTAGCT	C	GGGTAGTCCCCGTTTCTGGT	0.999
E. seguinii!31513	TAGTACTCCTTGAGCTAATT	C	CTCATTGTTTTCGCGCATTA	0.998		E. japonica NC045228!25337	ACTCACTTTTGACAGTTATA	C	GATTCCAGAAGATGATCTAG	0.999
E. seguinii!31709	GGAATTAGGTGTAGCTATAT	C	ACAAGCTCATGTTTCTACGA	0.998		E. japonica NC045228!25618	CTATCGTCGTAGAAGCTGTT	C	CTAGGAAAGATTATGGTTCT	0.999
E. seguinii!32722	ATTCCCATTTAGGTTCGATT	C	GGATCCCTCCGTTGTTTCCT	0.998		E. japonica NC045228!25639	CTAGGAAAGATTATGGTTCT	C	GGGTATCCAATCAATTAATC	0.999
E. seguinii!32749	CTCCGTTGTTTCCTTTTCCT	C	CCGCACCTTTTTCTCGAAAT	0.998		E. japonica NC045228!25768	CGCAAATTATCATTGGATCT	C	GGTTGTTCTTAACAGCGATG	0.999
E. seguinii!33043	GTTGGAACAGCTCGCAAAAT	C	CAACCACTTTACCTACTTCA	0.998		E. japonica NC045228!25795	TCTTAACAGCGATGGCTATT	C	ATTTAAGTCTTCGGGTAGCA	0.999
E. seguinii!33044	TTGGAACAGCTCGCAAAATC	C	AACCACTTTACCTACTTCAT	0.998		E. japonica NC045228!25871	TCCGTATGTACATGTTCCTG	C	GGCTCGGATGAGTATTCTTG	0.999
E. seguinii!33212	ACTTTCCGTTTTGTCGAGCC	C	TGCTTTGGTCTCTGGTTTGA	0.998		E. japonica NC045228!26092	CCTCTGTATTCATCTCGTTC	C	TTATTTACCTGGGTGCACTG	0.999
E. seguinii!33275	GGTACATTCCGTTTTGTTTC	C	CATTCCAGTCTTTCGCGACA	0.998		E. japonica NC045228!26113	TTATTTACCTGGGTGCACTG	C	GTTTTCAAAAGCTTCCTGTC	0.999
E. seguinii!33874	GATCTGCAGCTCAAATGGTC	C	CTTATGAAGTCTCTATTGGT	0.998		E. japonica NC045228!26128	CACTGCGTTTTCAAAAGCTT	C	CTGTCGAACCGGCTTCTATT	0.999
E. seguinii!34391	AGTCCCCGTTTCTGGTGTTT	C	AGTCACCTTTCAATGGCTCC	0.998		E. japonica NC045228!26155	AACCGGCTTCTATTTCAATC	C	GTGCTGGACCGATCGATATA	0.999
E. seguinii!35846	CTATACAAGGGTTCAAGTTT	C	GATCGATATTTGCGGAGTTG	0.998		E. japonica NC045228!26189	CGATATACCAATAATCAAGT	C	TTCAGTCAACTGGTGGAATA	0.999
E. seguinii!36007	GTCTATTTCCATCAGCCGGC	C	GGTGGGAGCGAGAGGTTTGG	0.998		E. japonica NC045228!26213	AGTCAACTGGTGGAATACAT	C	GCATCAACCTGGGAGCATTA	0.999
E. seguinii!36077	TCCGGATCTACGCCGTATAT	C	AACAGATTATGGTTTCGAGG	0.998		E. japonica NC045228!26273	#NAME?	C	CATTCCAATCTTGTCTAACT	0.999
E. seguinii!36275	ACTTTCCGTTTTGTCGAGCC	C	TGCTTTGGTCTCTGGTTTGA	0.998		E. japonica NC045228!26363	TCTTCCTATTCCATCTTTTC	C	CGAATCTCCTTTAACGGAAG	0.999
E. seguinii!36338	GGTACATTCCGTTTTGTTTC	C	CATTCCAGTCTTTCGCGACA	0.998		E. japonica NC045228!26785	TTGGTTTGACATGGTTTACG	C	GTTACTGGTTTCCGGAAGAG	0.999
E. seguinii!37147	TCGAAGAGATTATGGCAGAT	C	ATGTTCACCAAGAAATGACC	0.998		E. japonica NC045228!26887	CACAATCAACGGAGGCCTCC	C	CGACATATGTTGCAACGTCT	0.999
E. seguinii!38512	TCGAAGAGATTATGGCAGAT	C	ATGTTCACCAAGAAATGACC	0.998		E. japonica NC045228!27013	GGACGAAATACAATCGATTC	C	TCTATTTAAGTGGTTCTCGC	0.999
E. seguinii!38893	TCTTCTGGTCATGCCTTTTC	C	TCTTTACTTTCTATATTCCC	0.998		E. japonica NC045228!27031	TCCTCTATTTAAGTGGTTCT	C	GCTTCTCCTTGTTCCTGTTC	0.999
E. seguinii!42458	CAAGATTGATCCGTTTGGAT	C	TTGGTCCATGATGGCCTTTT	0.998		E. japonica NC045228!27092	TCCCAATGTTTGGCACTTTC	C	ATACTTCGTGGGTGCAACAT	0.999
E. seguinii!42793	AACGATTAATTTCTATTTCT	C	GTTATCGTGGAATTCGTCAT	0.998		E. japonica NC045228!28894	GGATTGGGGTTTTAGATCCT	C	GGGAAATCCCTTTTCTTAAT	0.999
E. seguinii!43127	CGCCCGTTTCCTTATTTCTT	C	GATAATAGAGTTGGCTATCT	0.998		E. japonica NC045228!32854	TTCTACAATTGGTAGGTCAC	C	GGGTTATTCAAATAAGTTGT	0.999
E. seguinii!43297	CACAGCTCACTTCGACGTTT	C	CAATTTCCCATAGAATCTCC	0.998		E. japonica NC045228!33140	ATCGATTGGTTATTCCTCTC	C	GTTCGTATCTCTTTTTCCAA	0.999
E. seguinii!44102	GATGGCCTTTTTGATCTCAT	C	CGTATTCCGATCGGTTTCGA	0.998		E. japonica NC045228!33289	TGTTTCCCATTCCAGTCTTT	C	GCGACACTTCGGGTTTACTT	0.999
E. seguinii!44948	GATGGCCTTTTTGATCTCAT	C	CGTATTCCGATCGGTTTCGA	0.998		E. japonica NC045228!33347	CTTCTTCGCAATGATCTTCC	C	AGTAGTTCATATAGGAGCTA	0.999
E. seguinii!272	GATGTTAATTGTGGTTACAT	C	CATAAGTAGCTTGGTCCATC	0.999		E. japonica NC045228!33377	TATAGGAGCTATAGCCGTTT	C	ATTCCTATTCGTTGTTATGA	0.999
E. seguinii!598	ACTTTTCAACCATTTTTGCT	C	GTGCTAGTGCCCCCAGAAAT	0.999		E. japonica NC045228!33475	GTGGTATTATTGGACTGATC	C	TTTGGTGGGAAATGTTCTTC	0.999
E. seguinii!863	GGCTTTGATTGTTATTACTT	C	TGCAGGAGCTACGACGTCAT	0.999		E. japonica NC045228!33632	TTTACTTTATACCTACTATT	C	CGTCTGGTTTTTGGTTCCTA	0.999
E. seguinii!1502	CAATTTTTGGGCCAATTCCC	C	CTTCGTACTACCAAAAAATG	0.999		E. japonica NC045228!35159	ATTAAGTTCGAAGAATATTT	C	AATCTATAATGAAGAAATGA	0.999
E. seguinii!1622	TGTTGCGTATAATGTAAATC	C	CGTAGCGGATCAATTCCAAC	0.999		E. japonica NC045228!37745	AGATGTATTACGTCAGGATC	C	GTTGCTCAAACTGAATCACG	0.999
E. seguinii!1928	AACTCTATTTGTGACCTTTT	C	TCGTATGTGGGACTCTCTAT	0.999		E. japonica NC045228!38015	GCATGGAATGTCTAATTTTT	C	GGTCAGAATCTCGACAGTAA	0.999
E. seguinii!1930	CTCTATTTGTGACCTTTTCT	C	GTATGTGGGACTCTCTATCT	0.999		E. japonica NC045228!39523	ATCGACATGATATATTTGCT	C	ACATTCCAGGCGAAGGTCAT	0.999
E. seguinii!3095	ACGGAGTACGGTAGAATTCC	C	CGGTACGGTCATTCGGGAAG	0.999		E. japonica NC045228!42245	TCCGCTAGTTTCTTTGATCC	C	ACTCGGTGTTCCTTTTCCAT	0.999
E. seguinii!4289	TCATGAGGGTAGTATTTTAT	C	ATGGTGTCGGATCCCAAGTT	0.999		E. japonica NC045228!42391	TTTCAATTTTATTTATTATC	C	TTGATCCGGAAGTAACCTTT	0.999
E. seguinii!4754	CATTGCTTTGTTTTTCTCTC	C	TTTCCTATCAGCGAGTTCCG	0.999		E. japonica NC045228!42413	TGATCCGGAAGTAACCTTTT	C	CTTTCCTTGGGCAGTACCTC	0.999
E. seguinii!4835	TGCAGAATCAAATCCTGTTC	C	ACAAGATCCTATATCAGCTA	0.999		E. japonica NC045228!42563	ATATATTTCAGGAGCTAGAT	C	AGTTGCCGATGAACAAGTAA	0.999
E. seguinii!5377	GGGCTCATCATGAATTAGGT	C	GGGGTGGCTGGTGGTTTCGG	0.999		E. japonica NC045228!42824	AATTCGTCATCAAGATGGAT	C	GCCCTTACGCGGTCAACGAA	0.999
E. seguinii!5395	GTCGGGGTGGCTGGTGGTTT	C	GGGATCCCGTAGAAAATGCT	0.999		E. japonica NC045228!155	TGCTTTTTATGAAGTCGCAC	C	GGGAGCTAGTGCTTGCTATC	1
E. seguinii!5489	CCTTCTTCATTCTTGGACCT	C	GTTTCTTAATATTGTGACTC	0.999		E. japonica NC045228!242	GGGCTTCTTGTTCGATAGCC	C	GACCGTAGTGATGTTAATTG	1
E. seguinii!6385	TCCTGATAGAAAATGACGAC	C	CCTTCAGAAAAACTAAGTTA	0.999		E. japonica NC045228!398	GTTGGTGACTGGAGATAACT	C	TCTTCAATTATTCCTGGGAT	1
E. seguinii!9017	AAACTTTAATACAACCTTTT	C	TGATCCCGCTGGAGGGGGAG	0.999		E. japonica NC045228!494	TCAGGCAGATAAAGCAGCTA	C	AAAAGCTATGCCTGTCAATC	1
E. seguinii!9095	TCATCCAGAAGTGTATATTC	C	CATTCTGCCTGGATCCGGTA	0.999		E. japonica NC045228!725	GATAGGATTGCATACTTGGT	C	ACCCGATGCTATGGAGGGTC	1
E. seguinii!9782	CGTGGTCGTAACAATCACTT	C	AAGCAGTGGAAATAACAAAA	0.999		E. japonica NC045228!835	GCTCCCCTTTATTTGAATAC	C	CACCTACGGCTTTGATTGTT	1
E. seguinii!10994	TACCGATGGACAAATCTGTT	C	GGAAACAGAACTCTTTTATC	0.999		E. japonica NC045228!875	TATTACTTCTGCAGGAGCTA	C	GACGTCATTCCTTGCGGCAA	1
E. seguinii!11222	TGCAAGGCTTACAGAAGTAC	C	GAAACAACCACAATATGCAC	0.999		E. japonica NC045228!1400	CATTCCTATGGCCATTCCTT	C	AATACTTCTGGCTCTCGGGA	1
E. seguinii!11549	CGTGCTAGGAAGCATTACTC	C	TCTTTTCATTCCAAATTCAA	0.999		E. japonica NC045228!1580	TACCAAACTAATACCTATTC	C	GTTTAGTACTTCAGGTGCTT	1
E. seguinii!11579	TCCAAATTCAAGAATACGAC	C	GATACGATTAATTGGTCTGT	0.999		E. japonica NC045228!3751	CTCTGTCCTACTACAGGTGC	C	GCGACAACCTTTACCAAGTC	1
E. seguinii!11626	CTCTTATTACTTTTTTGTAT	C	CCCCTGTTCCTCGGATACAA	0.999		E. japonica NC045228!4139	ACCAGCGTTTGGTGCAGCAC	C	TGCATTTTGGTGCATTCTTC	1
E. seguinii!11789	TCTGATCCCTATTTGCATTT	C	AGTGGGTTGGTCTGGTATGA	0.999		E. japonica NC045228!5345	TTTAACCGTAGGCATCTTGC	C	AGGAAGTTGGTGGGCTCATC	1
E. seguinii!11834	TTATGGGAAAGAGTATATTA	C	AGCATCTCTAATTCGTGAAT	0.999		E. japonica NC045228!5362	TGCCAGGAAGTTGGTGGGCT	C	ATCATGAATTAGGTCGGGGT	1
E. seguinii!12134	AATCTTTCTATGGATTGCTT	C	TTTCGCCTCTTTCGCCGTCA	0.999		E. japonica NC045228!5428	AAAATGCTTCTTTTATGCCT	C	GGGTATTAGCCACAGCTCGT	1
E. seguinii!12242	CGTCATCTTGGCAGGAATTC	C	TTTAAAATTGGGAACCTACG	0.999		E. japonica NC045228!5525	GACTCTTCCATGCTGTGTCT	C	AGGAACCTTTTCAATACGGT	1
E. seguinii!12508	TGTTAAGTCATGGACTGGTT	C	CTTCAGCCCTTTTTCTATGT	0.999		E. japonica NC045228!7154	TGTTTATCAAAGTGCTTCTC	C	GATTGCTCAAGACATCTCTT	1
E. seguinii!12584	TGTTAGATATTACGGAGGTT	C	AGTGAGCACCATGCCGAATC	0.999		E. japonica NC045228!7292	TATATGTTGTTCAGGTCGAT	C	AAAAGGCGCAGAAATAGCTA	1
E. seguinii!12904	AACTATTGACCCTACTTGTT	C	GGATGGGTGTTCACCCCAAA	0.999		E. japonica NC045228!8603	AGGCGGATCTGGTAATTGGT	C	TGTTCCGATTCTGATAGGTG	1
E. seguinii!12916	TACTTGTTCGGATGGGTGTT	C	ACCCCAAAGTGTTCCCGGAT	0.999		E. japonica NC045228!8801	AGCTGTTGATTTAGCAATTT	C	TAGTCTTCATCTATCTGGTG	1
E. seguinii!12932	TGTTCACCCCAAAGTGTTCC	C	GGATTGCATGCATACATCCG	0.999		E. japonica NC045228!8864	CAATTTTATAACAACTATCT	C	CAACATGCGTGGACCTGGAA	1
E. seguinii!13316	TTCGATGTGTTTCGATTCTT	C	CGAACAAGAGAGGTTTGATG	0.999		E. japonica NC045228!8900	TGGAATGACTATGCATAGAT	C	ACCCCTATTTGTGTGGTCCG	1
E. seguinii!13366	TCATTGTATTAATTCCACTT	C	CTACTCGCAGTATGCTCTTT	0.999		E. japonica NC045228!9194	GGTTTATGCCATGATCAGTA	C	AGGTGTTCTTGGATTTCTTG	1
E. seguinii!13502	ATTTTCCACGGAAGCCGGCT	C	GAAATATTTGATCTTAGGTG	0.999		E. japonica NC045228!9535	TTGCTTTATTTGCAGGATTT	C	ACTATTGGGTGGGTAAAATC	1
E. seguinii!13667	TATTTTTATGGGGATTCTAT	C	TATCGCTGTAGGATTCCTAT	0.999		E. japonica NC045228!9754	TATCCGTAGTTGGGATTCGT	C	GTTTCTTCGTGGTCGTAACA	1
E. seguinii!13817	TGCAAATATTTCACGTGTTT	C	TATTTATGGTTCCTATGGAG	0.999		E. japonica NC045228!10215	CTTGTCAAGCGCACTGGATC	C	ATTGTGGATGTTCCTGCGGG	1
E. seguinii!14135	AGCCAAAACGAATCCTATTT	C	GGCTATTACCTTCTCCATTA	0.999		E. japonica NC045228!11108	GAAACAAGTCTGCGGTAGTT	C	AAAACTGGAATTGGCACAAT	1
E. seguinii!15797	ATTTACGGATCTATATGCTT	C	GATTGGAACTGGAAGTTCCA	0.999		E. japonica NC045228!11501	ACATTTCTGTGAATGCTATT	C	TGATCTAAGTGGTCTTATTC	1
E. seguinii!17045	TACCGATGGACAAATCTGTT	C	GGAAACAGAACTCTTTTATC	0.999		E. japonica NC045228!11638	TTTTGTATCCCCCTGTTCCT	C	GGATACAATTTGATCCTTCT	1
E. seguinii!17273	TGCAAGGCTTACAGAAGTAC	C	GAAACAACCACAATATGCAC	0.999		E. japonica NC045228!12332	CACTCCTTTCATTTATACTT	C	AAGCGCGATTGCTATAATAT	1
E. seguinii!17782	GCGTTTTTTTAGCTATGCAT	C	ACACACCTCATGTGGATCTA	0.999		E. japonica NC045228!12371	ATATACTTCCTTGACCACTT	C	AAGACAGATCGATCTTAAGA	1
E. seguinii!17890	CTAATGGGGCAAGTATGTTT	C	TCATTGTGGTTCACCTTCAT	0.999		E. japonica NC045228!12452	GACTATTGGTATGTTTAGTC	C	GAACATACAGGGAATTGGAG	1
E. seguinii!17902	GTATGTTTCTCATTGTGGTT	C	ACCTTCATATTTTTCGCGGT	0.999		E. japonica NC045228!12485	AATTGGAGGTAGCATTCTAC	C	GATGTTAAGTCATGGACTGG	1
E. seguinii!17929	ATATTTTTCGCGGTCTATAT	C	ATGCGAGTTATAGCAGTCCT	0.999		E. japonica NC045228!12647	CACTTTGGCCAATATGAGTT	C	ACCCGGTACTAGCAGCTTTA	1
E. seguinii!18011	AATGATTGTGACAGCTTTTA	C	AGGATACGTACTACCTTGGG	0.999		E. japonica NC045228!12680	CAGCTTTATCGGGGAATTTC	C	CATCTTAGTAGGAGCTTTCC	1
E. seguinii!18457	AATGGTATTTCCTACCGATC	C	ATGCCATTCTTCGTAGTATA	0.999		E. japonica NC045228!13433	CATGTATTTAGCTATTGAAC	C	TCAAAGTTTATGTTTTTATG	1
E. seguinii!19036	TGATGGCCCAAGAACACGCT	C	ATTCTTCAGCCGTAGAGAGA	0.999		E. japonica NC045228!14309	#NAME?	C	GAAAAGAATGTTTTTTGATA	1
E. seguinii!19127	CCGTGAAATAACTCGAATTT	C	AAATCATTCACTTGCTTTAA	0.999		E. japonica NC045228!14525	CATTATTTCCATGGTCGTGC	C	TTGTGGCACGGCAGCACCCG	1
E. seguinii!19136	AACTCGAATTTCAAATCATT	C	ACTTGCTTTAACTACTCATG	0.999		E. japonica NC045228!17722	GTTATTGGTGGGGGTTCGGT	C	CGTTAGCTGGTATTTGTTTA	1
E. seguinii!19531	ATGTTCATGACCAATCGGAT	C	CTGACGTACCAGTAGGTACC	0.999		E. japonica NC045228!17962	GCAGTCCTAGGGAATTTGTT	C	GGTGTCTCGGAGTTGTAATC	1
E. seguinii!19532	TGTTCATGACCAATCGGATC	C	TGACGTACCAGTAGGTACCA	0.999		E. japonica NC045228!18412	ATATACCTGCTAATCCGATG	C	CCACCCCGCCTCATATTGTG	1
E. seguinii!19823	CTCAATTCACCATTTCGAAC	C	TTATACAGAAGGTTTTTCCG	0.999		E. japonica NC045228!18875	TGCTCATGGTGTTTCACGAT	C	AGTATTGGAAATGAACGGAG	1
E. seguinii!19958	TAAAATAAGAGCACCTGGCT	C	TGCCCATTTACAAGGACTCG	0.999		E. japonica NC045228!19175	TGCTATGGATGTGGGAGCAT	C	AACTCCGTTCCTGTGGGCTT	1
E. seguinii!20305	TGATGGCCCAAGAACACGCT	C	ATTCTTCAGCCGTAGAGAGA	0.999		E. japonica NC045228!19370	CGACGAATTAGAAGAGATGT	C	AACCGGCAACCGTATCTGGA	1
E. seguinii!20396	CCGTGAAATAACTCGAATTT	C	AAATCATTCACTTGCTTTAA	0.999		E. japonica NC045228!19490	TCCAGGGGTATGCTGGGATT	C	GCGAAGAGCAGCACCTTACG	1
E. seguinii!20405	AACTCGAATTTCAAATCATT	C	ACTTGCTTTAACTACTCATG	0.999		E. japonica NC045228!19516	GAGCAGCACCTTACGATGTT	C	ATGACCAATCGGATCCTGAC	1
E. seguinii!20800	ATGTTCATGACCAATCGGAT	C	CTGACGTACCAGTAGGTACC	0.999		E. japonica NC045228!19526	TTACGATGTTCATGACCAAT	C	GGATCCTGACGTACCAGTAG	1
E. seguinii!20801	TGTTCATGACCAATCGGATC	C	TGACGTACCAGTAGGTACCA	0.999		E. japonica NC045228!19561	CAGTAGGTACCAGAGGAGAT	C	GCTATGATCGTTACTGTATC	1
E. seguinii!21140	TAAAATAAGAGCACCTGGCT	C	TGCCCATTTACAAGGACTCG	0.999		E. japonica NC045228!19982	CCATTTACAAGGACTCGATT	C	TATGTCCAAACATCACATGC	1
E. seguinii!21227	AGGTACTCAAGATATTGTGT	C	TGGAGAGGTGGATAGACTGT	0.999		E. japonica NC045228!20003	TATGTCCAAACATCACATGC	C	AGCAGATGTGGTCACCATCA	1
E. seguinii!21682	TGTATTTCTCATTCACAAAT	C	CTTCTTTGTTTATGCTGCTA	0.999		E. japonica NC045228!22108	TACTCCTTGAGCTAATTCCT	C	ATTGTTTTCGCGCATTAAGC	1
E. seguinii!21761	TAAAAACGGAGGAGGAAACT	C	AGTACCAAATGCTTGGCAAT	0.999		E. japonica NC045228!22172	TATGATGGCCGGTCATAGTT	C	AGTAAAGATTTTAAGTGGGT	1
E. seguinii!21874	TTAAACAAAAGTTTTTCCCT	C	GCATCTCGGTCACTTTTACT	0.999		E. japonica NC045228!22325	AGCTCATGTTTCTACGATCT	C	AATCTGTATTTACTTGAATG	1
E. seguinii!22046	GCTTCATTTTTTAAGCTTCT	C	ATTACCCGCAGGAGTCCCAC	0.999		E. japonica NC045228!22352	TATTTACTTGAATGATGCTA	C	AAATCTCCATCAAAGCGGTT	1
E. seguinii!22130	TTGTTTTCGCGCATTAAGCT	C	AGGAATACGTTTATTTGCTA	0.999		E. japonica NC045228!22774	CACAAACTACACGAAAGTTG	C	CCCTTTTTCATGGGGATTTA	1
E. seguinii!22280	AGTTCTTGCATTAACCGGTC	C	GGAATTAGGTGTAGCTATAT	0.999		E. japonica NC045228!22847	AACTTCATATATCCCTTTTC	C	ACTCAATCCAGAAACAAGAT	1
E. seguinii!24016	TTATGTTAAGTCTGGTTGCT	C	GGGCCGTTGTACCTTTTGAT	0.999		E. japonica NC045228!23966	ACCAAGTAGTGCTAATTTCT	C	CCTTTTTAGAATGGCTCCAG	1
E. seguinii!24059	TGGTATGGTATTGTCAGATT	C	GAACATAGGGCTACTTTATT	0.999		E. japonica NC045228!24251	ATGTGTAGGTCCCCGTAATT	C	GAGTGAGATTGTCATGGCGC	1
E. seguinii!24386	CCCAGAAGCGGAAGCTGAAT	C	AGTTGCAGGCTATAATGTAG	0.999		E. japonica NC045228!24324	CCTGTATTGGTTATGTTCTT	C	ATTTCTCGTCTAGCAGAAAC	1
E. seguinii!24494	TGGTCCATGCACATCGCTCT	C	TCCAGGAGGTTGGCCGCCTA	0.999		E. japonica NC045228!24331	TGGTTATGTTCTTCATTTCT	C	GTCTAGCAGAAACTAATCGA	1
E. seguinii!24497	TCCATGCACATCGCTCTCTC	C	AGGAGGTTGGCCGCCTATCC	0.999		E. japonica NC045228!24584	TATCAAGGTGATTCTGTTTC	C	GTTCCTATATATATGGGTCC	1
E. seguinii!24652	ATCAATTAATGGGACTTGGC	C	GGAAAGTGTTCTTGCCTCTA	0.999		E. japonica NC045228!25057	TGATTTTGGTTTTCGTATCA	C	GGATCTTGGTTCGCGCTTTA	1
E. seguinii!24682	TCTTGCCTCTATCATTAGCT	C	GGGTAGTCCCCGTTTCTGGT	0.999		E. japonica NC045228!25370	TGATCTAGAATTGGGTCAAT	C	ACGTTTATTAGAAGTGGACA	1
E. seguinii!25337	ACTCACTTTTGACAGTTATA	C	GATTCCAGAAGATGATCTAG	0.999		E. japonica NC045228!25438	ATATACGTATTATTGTAACA	C	CTGCTGATGTACCTCATAGT	1
E. seguinii!25618	CTATCGTCGTAGAAGCTGTT	C	CTAGGAAAGATTATGGTTCT	0.999		E. japonica NC045228!25853	AGGTGGAAATTCTCGTATTC	C	GTATGTACATGTTCCTGCGG	1
E. seguinii!25639	CTAGGAAAGATTATGGTTCT	C	GGGTATCCAATCAATTAATC	0.999		E. japonica NC045228!26303	CTTGTCTAACTTTGCTAACT	C	CCCCTTCTCAACCCGTATCT	1
E. seguinii!25768	CGCAAATTATCATTGGATCT	C	GGTTGTTCTTAACAGCGATG	0.999		E. japonica NC045228!26306	GTCTAACTTTGCTAACTCCC	C	CTTCTCAACCCGTATCTTGT	1
E. seguinii!25795	TCTTAACAGCGATGGCTATT	C	ATTTAAGTCTTCGGGTAGCA	0.999		E. japonica NC045228!26873	GTATTTTGTTTGTACACAAT	C	AACGGAGGCCTCCCCGACAT	1
E. seguinii!25871	TCCGTATGTACATGTTCCTG	C	GGCTCGGATGAGTATTCTTG	0.999		E. japonica NC045228!26885	TACACAATCAACGGAGGCCT	C	CCCGACATATGTTGCAACGT	1
E. seguinii!26092	CCTCTGTATTCATCTCGTTC	C	TTATTTACCTGGGTGCACTG	0.999		E. japonica NC045228!27233	TGTAATTGTGATCCGTTTGC	C	AGAACTAAGGGGTCTTTCTG	1
E. seguinii!26113	TTATTTACCTGGGTGCACTG	C	GTTTTCAAAAGCTTCCTGTC	0.999		E. japonica NC045228!28618	GAGGTGTGATGTACATGCAC	C	CATTTCAAGGGGGTGCAACA	1
E. seguinii!26128	CACTGCGTTTTCAAAAGCTT	C	CTGTCGAACCGGCTTCTATT	0.999		E. japonica NC045228!28769	ACTTCGATATGGTTTTATTC	C	GTTCATCGTATCGGAGGTTA	1
E. seguinii!26155	AACCGGCTTCTATTTCAATC	C	GTGCTGGACCGATCGATATA	0.999		E. japonica NC045228!28795	TCGTATCGGAGGTTATGTTC	C	TTTTTGCTTTTTTTCGGGCT	1
E. seguinii!26189	CGATATACCAATAATCAAGT	C	TTCAGTCAACTGGTGGAATA	0.999		E. japonica NC045228!29018	CGCTTTAGTAGCTACCGTTT	C	ACTGGCTCTAGTATTCACTG	1
E. seguinii!26213	AGTCAACTGGTGGAATACAT	C	GCATCAACCTGGGAGCATTA	0.999		E. japonica NC045228!29260	GGCATTTTGTAGACGTGGTT	C	GGTTATTCCCATTTGTCTCT	1
E. seguinii!26363	TCTTCCTATTCCATCTTTTC	C	CGAATCTCCTTTAACGGAAG	0.999		E. japonica NC045228!29270	AGACGTGGTTCGGTTATTCC	C	ATTTGTCTCTATCTATTGGT	1
E. seguinii!26785	TTGGTTTGACATGGTTTACG	C	GTTACTGGTTTCCGGAAGAG	0.999		E. japonica NC045228!29662	ATATACGTATTATTGTAACA	C	CTGCTGATGTACCTCATAGT	1
E. seguinii!26887	CACAATCAACGGAGGCCTCC	C	CGACATATGTTGCAACGTCT	0.999		E. japonica NC045228!32960	AAACATTCTATTAGGGAGCC	C	GGTCTTGACTCTTCTGTGTG	1
E. seguinii!27013	GGACGAAATACAATCGATTC	C	TCTATTTAAGTGGTTCTCGC	0.999		E. japonica NC045228!33239	GGTCTCTGGTTTGATGGTTG	C	ACGTGCTAAAAATCCGGTAC	1
E. seguinii!27031	TCCTCTATTTAAGTGGTTCT	C	GCTTCTCCTTGTTCCTGTTC	0.999		E. japonica NC045228!33355	CAATGATCTTCCCAGTAGTT	C	ATATAGGAGCTATAGCCGTT	1
E. seguinii!27092	TCCCAATGTTTGGCACTTTC	C	ATACTTCGTGGGTGCAACAT	0.999		E. japonica NC045228!35126	GATGCTATTTGCTGCTATTC	C	ATCTATTTGTGCATTAAGTT	1
E. seguinii!28894	GGATTGGGGTTTTAGATCCT	C	GGGAAATCCCTTTTCTTAAT	0.999		E. japonica NC045228!35318	CAACCCTAACGAAGTAGTAC	C	TCCGGAATCCAATGAACAAC	1
E. seguinii!31169	TAAAAACGGAGGAGGAAACT	C	AGTACCAAATGCTTGGCAAT	0.999		E. japonica NC045228!35465	CCGAAACCTAAATGTTAAGC	C	AGCAACACTTCCAAATGCCA	1
E. seguinii!31282	TTAAACAAAAGTTTTTCCCT	C	GCATCTCGGTCACTTTTACT	0.999		E. japonica NC045228!35792	TGATACCAATACGGACTACC	C	ATTTCAATTGTTGTGCTTTC	1
E. seguinii!31454	GCTTCATTTTTTAAGCTTCT	C	ATTACCCGCAGGAGTCCCAC	0.999		E. japonica NC045228!36047	GGATATGTTTGGTGTTTCTT	C	CATCAATCATCCGGATCTAC	1
E. seguinii!31538	TTGTTTTCGCGCATTAAGCT	C	AGGAATACGTTTATTTGCTA	0.999		E. japonica NC045228!37867	AATTGGCTATGGAGATTCCG	C	GCGGTCAGAAATTCATACAG	1
E. seguinii!31688	AGTTCTTGCATTAACCGGTC	C	GGAATTAGGTGTAGCTATAT	0.999		E. japonica NC045228!38282	GGCATTTTGTAGACGTGGTT	C	GGTTATTCCCATTTGTCTCT	1
E. seguinii!32854	TTCTACAATTGGTAGGTCAC	C	GGGTTATTCAAATAAGTTGT	0.999		E. japonica NC045228!38292	AGACGTGGTTCGGTTATTCC	C	ATTTGTCTCTATCTATTGGT	1
E. seguinii!33140	ATCGATTGGTTATTCCTCTC	C	GTTCGTATCTCTTTTTCCAA	0.999		E. japonica NC045228!39287	CATAATGCTAATCCATGTTC	C	ACACGGCCAAGGAAGCATCA	1
E. seguinii!33289	TGTTTCCCATTCCAGTCTTT	C	GCGACACTTCGGGTTTACTT	0.999		E. japonica NC045228!39398	CACGGACCGTACTCGAGCTT	C	GGATCAATGTCCCCAGAAGC	1
E. seguinii!33347	CTTCTTCGCAATGATCTTCC	C	AGTAGTTCATATAGGAGCTA	0.999		E. japonica NC045228!39431	CCAGAAGCAAGGAGTATGCC	C	GCGTGTTTCAACGAGAACAC	1
E. seguinii!33377	TATAGGAGCTATAGCCGTTT	C	ATTCCTATTCGTTGTTATGA	0.999		E. japonica NC045228!39473	GAAAAAACCTAATTCAGCTC	C	ACGTAAGATAGCCAAAGTAC	1
E. seguinii!33475	GTGGTATTATTGGACTGATC	C	TTTGGTGGGAAATGTTCTTC	0.999		E. japonica NC045228!42227	TATCTATTTAGCGATCAGTC	C	GCTAGTTTCTTTGATCCCAC	1
E. seguinii!33632	TTTACTTTATACCTACTATT	C	CGTCTGGTTTTTGGTTCCTA	0.999		E. japonica NC045228!42263	CCCACTCGGTGTTCCTTTTC	C	ATTTGCTTCCAATAGTTCAA	1
E. seguinii!34073	CCCAGAAGCGGAAGCTGAAT	C	AGTTGCAGGCTATAATGTAG	0.999		E. japonica NC045228!42449	ACCTCTCAACAAGATTGATC	C	GTTTGGATCTTGGTCCATGA	1
E. seguinii!34178	TGGTCCATGCACATCGCTCT	C	TCCAGGAGGTTGGCCGCCTA	0.999		E. japonica NC045228!42500	ATTGATTTTGACGATCGGAT	C	TCTCTATGAATGGAAAAGGG	1
E. seguinii!34181	TCCATGCACATCGCTCTCTC	C	AGGAGGTTGGCCGCCTATCC	0.999		E. japonica NC045228!43907	GATGTTAGAAGGTGCAAAAT	C	AATAGGTGCCGGAGCTGCTA	1
E. seguinii!34336	ATCAATTAATGGGACTTGGC	C	GGAAAGTGTTCTTGCCTCTA	0.999		E. japonica NC045228!43937	CGGAGCTGCTACAATTGCTT	C	AGCGGGAGCTGCTATCGGTA	1
E. seguinii!34366	TCTTGCCTCTATCATTAGCT	C	GGGTAGTCCCCGTTTCTGGT	0.999		E. japonica NC045228!44021	TCCATCATTGGCTAAACAAT	C	ATTTGGTTATGCCATTTTGG	1
E. seguinii!35159	ATTAAGTTCGAAGAATATTT	C	AATCTATAATGAAGAAATGA	0.999		E. japonica NC045228!44069	TCTAACCGAAGCTATTGCAT	C	GTTTGCCCCAATGATGGCCT	1
E. seguinii!36352	TGTTTCCCATTCCAGTCTTT	C	GCGACACTTCGGGTTTACTT	0.999		E. japonica NC045228!44078	AGCTATTGCATCGTTTGCCC	C	AATGATGGCCTTTTTGATCT	1
E. seguinii!36410	CTTCTTCGCAATGATCTTCC	C	AGTAGTTCATATAGGAGCTA	0.999
E. seguinii!36440	TATAGGAGCTATAGCCGTTT	C	ATTCCTATTCGTTGTTATGA	0.999
E. seguinii!36538	GTGGTATTATTGGACTGATC	C	TTTGGTGGGAAATGTTCTTC	0.999
E. seguinii!36695	TTTACTTTATACCTACTATT	C	CGTCTGGTTTTTGGTTCCTA	0.999
E. seguinii!37745	AGATGTATTACGTCAGGATC	C	GTTGCTCAAACTGAATCACG	0.999
E. seguinii!38015	GCATGGAATGTCTAATTTTT	C	GGTCAGAATCTCGACAGTAA	0.999
E. seguinii!39523	ATCGACATGATATATTTGCT	C	ACATTCCAGGCGAAGGTCAT	0.999
E. seguinii!41489	TGGTTTTGGGAGATATGGCA	C	TAAAAGTTGTAGAGCTGGTC	0.999
E. seguinii!41711	TGTGTCCACGGGACAAATCC	C	ATTTGAAATGGATGGTGTGA	0.999
E. seguinii!42004	ATCGACATGATATATTTGCT	C	ACATTCCAGGCGAAGGTCAT	0.999
E. seguinii!42245	TCCGCTAGTTTCTTTGATCC	C	ACTCGGTGTTCCTTTTCCAT	0.999
E. seguinii!42391	TTTCAATTTTATTTATTATC	C	TTGATCCGGAAGTAACCTTT	0.999
E. seguinii!42413	TGATCCGGAAGTAACCTTTT	C	CTTTCCTTGGGCAGTACCTC	0.999
E. seguinii!42563	ATATATTTCAGGAGCTAGAT	C	AGTTGCCGATGAACAAGTAA	0.999
E. seguinii!42824	AATTCGTCATCAAGATGGAT	C	GCCCTTACGCGGTCAACGAA	0.999
E. seguinii!155	TGCTTTTTATGAAGTCGCAC	C	GGGAGCTAGTGCTTGCTATC	1
E. seguinii!242	GGGCTTCTTGTTCGATAGCC	C	GACCGTAGTGATGTTAATTG	1
E. seguinii!398	GTTGGTGACTGGAGATAACT	C	TCTTCAATTATTCCTGGGAT	1
E. seguinii!494	TCAGGCAGATAAAGCAGCTA	C	AAAAGCTATGCCTGTCAATC	1
E. seguinii!725	GATAGGATTGCATACTTGGT	C	ACCCGATGCTATGGAGGGTC	1
E. seguinii!835	GCTCCCCTTTATTTGAATAC	C	CACCTACGGCTTTGATTGTT	1
E. seguinii!875	TATTACTTCTGCAGGAGCTA	C	GACGTCATTCCTTGCGGCAA	1
E. seguinii!1400	CATTCCTATGGCCATTCCTT	C	AATACTTCTGGCTCTCGGGA	1
E. seguinii!1580	TACCAAACTAATACCTATTC	C	GTTTAGTACTTCAGGTGCTT	1
E. seguinii!3751	CTCTGTCCTACTACAGGTGC	C	GCGACAACCTTTACCAAGTC	1
E. seguinii!4139	ACCAGCGTTTGGTGCAGCAC	C	TGCATTTTGGTGCATTCTTC	1
E. seguinii!5345	TTTAACCGTAGGCATCTTGC	C	AGGAAGTTGGTGGGCTCATC	1
E. seguinii!5362	TGCCAGGAAGTTGGTGGGCT	C	ATCATGAATTAGGTCGGGGT	1
E. seguinii!5428	AAAATGCTTCTTTTATGCCT	C	GGGTATTAGCCACAGCTCGT	1
E. seguinii!5525	GACTCTTCCATGCTGTGTCT	C	AGGAACCTTTTCAATACGGT	1
E. seguinii!7154	TGTTTATCAAAGTGCTTCTC	C	GATTGCTCAAGACATCTCTT	1
E. seguinii!7292	TATATGTTGTTCAGGTCGAT	C	AAAAGGCGCAGAAATAGCTA	1
E. seguinii!8603	AGGCGGATCTGGTAATTGGT	C	TGTTCCGATTCTGATAGGTG	1
E. seguinii!8801	AGCTGTTGATTTAGCAATTT	C	TAGTCTTCATCTATCTGGTG	1
E. seguinii!8864	CAATTTTATAACAACTATCT	C	CAACATGCGTGGACCTGGAA	1
E. seguinii!8900	TGGAATGACTATGCATAGAT	C	ACCCCTATTTGTGTGGTCCG	1
E. seguinii!9194	GGTTTATGCCATGATCAGTA	C	AGGTGTTCTTGGATTTCTTG	1
E. seguinii!9535	TTGCTTTATTTGCAGGATTT	C	ACTATTGGGTGGGTAAAATC	1
E. seguinii!9754	TATCCGTAGTTGGGATTCGT	C	GTTTCTTCGTGGTCGTAACA	1
E. seguinii!10215	CTTGTCAAGCGCACTGGATC	C	ATTGTGGATGTTCCTGCGGG	1
E. seguinii!11108	GAAACAAGTCTGCGGTAGTT	C	AAAACTGGAATTGGCACAAT	1
E. seguinii!11501	ACATTTCTGTGAATGCTATT	C	TGATCTAAGTGGTCTTATTC	1
E. seguinii!11638	TTTTGTATCCCCCTGTTCCT	C	GGATACAATTTGATCCTTCT	1
E. seguinii!12332	CACTCCTTTCATTTATACTT	C	AAGCGCGATTGCTATAATAT	1
E. seguinii!12371	ATATACTTCCTTGACCACTT	C	AAGACAGATCGATCTTAAGA	1
E. seguinii!12452	GACTATTGGTATGTTTAGTC	C	GAACATACAGGGAATTGGAG	1
E. seguinii!12485	AATTGGAGGTAGCATTCTAC	C	GATGTTAAGTCATGGACTGG	1
E. seguinii!12647	CACTTTGGCCAATATGAGTT	C	ACCCGGTACTAGCAGCTTTA	1
E. seguinii!12680	CAGCTTTATCGGGGAATTTC	C	CATCTTAGTAGGAGCTTTCC	1
E. seguinii!13433	CATGTATTTAGCTATTGAAC	C	TCAAAGTTTATGTTTTTATG	1
E. seguinii!14309	#NAME?	C	GAAAAGAATGTTTTTTGATA	1
E. seguinii!14525	CATTATTTCCATGGTCGTGC	C	TTGTGGCACGGCAGCACCCG	1
E. seguinii!16266	CTTGTCAAGCGCACTGGATC	C	ATTGTGGATGTTCCTGCGGG	1
E. seguinii!17159	GAAACAAGTCTGCGGTAGTT	C	AAAACTGGAATTGGCACAAT	1
E. seguinii!17722	GTTATTGGTGGGGGTTCGGT	C	CGTTAGCTGGTATTTGTTTA	1
E. seguinii!17962	GCAGTCCTAGGGAATTTGTT	C	GGTGTCTCGGAGTTGTAATC	1
E. seguinii!18412	ATATACCTGCTAATCCGATG	C	CCACCCCGCCTCATATTGTG	1
E. seguinii!18875	TGCTCATGGTGTTTCACGAT	C	AGTATTGGAAATGAACGGAG	1
E. seguinii!19175	TGCTATGGATGTGGGAGCAT	C	AACTCCGTTCCTGTGGGCTT	1
E. seguinii!19370	CGACGAATTAGAAGAGATGT	C	AACCGGCAACCGTATCTGGA	1
E. seguinii!19490	TCCAGGGGTATGCTGGGATT	C	GCGAAGAGCAGCACCTTACG	1
E. seguinii!19516	GAGCAGCACCTTACGATGTT	C	ATGACCAATCGGATCCTGAC	1
E. seguinii!19526	TTACGATGTTCATGACCAAT	C	GGATCCTGACGTACCAGTAG	1
E. seguinii!19561	CAGTAGGTACCAGAGGAGAT	C	GCTATGATCGTTACTGTATC	1
E. seguinii!19982	CCATTTACAAGGACTCGATT	C	TATGTCCAAACATCACATGC	1
E. seguinii!20003	TATGTCCAAACATCACATGC	C	AGCAGATGTGGTCACCATCA	1
E. seguinii!20144	TGCTCATGGTGTTTCACGAT	C	AGTATTGGAAATGAACGGAG	1
E. seguinii!20444	TGCTATGGATGTGGGAGCAT	C	AACTCCGTTCCTGTGGGCTT	1
E. seguinii!20639	CGACGAATTAGAAGAGATGT	C	AACCGGCAACCGTATCTGGA	1
E. seguinii!20759	TCCAGGGGTATGCTGGGATT	C	GCGAAGAGCAGCACCTTACG	1
E. seguinii!20785	GAGCAGCACCTTACGATGTT	C	ATGACCAATCGGATCCTGAC	1
E. seguinii!20795	TTACGATGTTCATGACCAAT	C	GGATCCTGACGTACCAGTAG	1
E. seguinii!20830	CAGTAGGTACCAGAGGAGAT	C	GCTATGATCGTTACTGTATC	1
E. seguinii!21005	GTCAATTCACCATTTCGAAC	C	TTATACAGAAGGTTTTTCCG	1
E. seguinii!21164	CCATTTACAAGGACTCGATT	C	TATGTCCAAACATCACATGC	1
E. seguinii!21185	TATGTCCAAACATCACATGC	C	AGCAGATGTGGTCACCATCA	1
E. seguinii!22108	TACTCCTTGAGCTAATTCCT	C	ATTGTTTTCGCGCATTAAGC	1
E. seguinii!22172	TATGATGGCCGGTCATAGTT	C	AGTAAAGATTTTAAGTGGGT	1
E. seguinii!22325	AGCTCATGTTTCTACGATCT	C	AATCTGTATTTACTTGAATG	1
E. seguinii!22352	TATTTACTTGAATGATGCTA	C	AAATCTCCATCAAAGCGGTT	1
E. seguinii!22639	GTCTACTTTCAGGAAATGTT	C	GGAACAGAGAACTTACAATA	1
E. seguinii!22774	CACAAACTACACGAAAGTTG	C	CCCTTTTTCATGGGGATTTA	1
E. seguinii!22847	AACTTCATATATCCCTTTTC	C	ACTCAATCCAGAAACAAGAT	1
E. seguinii!23966	ACCAAGTAGTGCTAATTTCT	C	CCTTTTTAGAATGGCTCCAG	1
E. seguinii!24251	ATGTGTAGGTCCCCGTAATT	C	GAGTGAGATTGTCATGGCGC	1
E. seguinii!24324	CCTGTATTGGTTATGTTCTT	C	ATTTCTCGTCTAGCAGAAAC	1
E. seguinii!24331	TGGTTATGTTCTTCATTTCT	C	GTCTAGCAGAAACTAATCGA	1
E. seguinii!24584	TATCAAGGTGATTCTGTTTC	C	GTTCCTATATATATGGGTCC	1
E. seguinii!25057	TGATTTTGGTTTTCGTATCA	C	GGATCTTGGTTCGCGCTTTA	1
E. seguinii!25370	TGATCTAGAATTGGGTCAAT	C	ACGTTTATTAGAAGTGGACA	1
E. seguinii!25438	ATATACGTATTATTGTAACA	C	CTGCTGATGTACCTCATAGT	1
E. seguinii!25853	AGGTGGAAATTCTCGTATTC	C	GTATGTACATGTTCCTGCGG	1
E. seguinii!26303	CTTGTCTAACTTTGCTAACT	C	CCCCTTCTCAACCCGTATCT	1
E. seguinii!26306	GTCTAACTTTGCTAACTCCC	C	CTTCTCAACCCGTATCTTGT	1
E. seguinii!26873	GTATTTTGTTTGTACACAAT	C	AACGGAGGCCTCCCCGACAT	1
E. seguinii!26885	TACACAATCAACGGAGGCCT	C	CCCGACATATGTTGCAACGT	1
E. seguinii!27233	TGTAATTGTGATCCGTTTGC	C	AGAACTAAGGGGTCTTTCTG	1
E. seguinii!28618	GAGGTGTGATGTACATGCAC	C	CATTTCAAGGGGGTGCAACA	1
E. seguinii!28769	ACTTCGATATGGTTTTATTC	C	GTTCATCGTATCGGAGGTTA	1
E. seguinii!28795	TCGTATCGGAGGTTATGTTC	C	TTTTTGCTTTTTTTCGGGCT	1
E. seguinii!29018	CGCTTTAGTAGCTACCGTTT	C	ACTGGCTCTAGTATTCACTG	1
E. seguinii!29260	GGCATTTTGTAGACGTGGTT	C	GGTTATTCCCATTTGTCTCT	1
E. seguinii!29270	AGACGTGGTTCGGTTATTCC	C	ATTTGTCTCTATCTATTGGT	1
E. seguinii!29662	ATATACGTATTATTGTAACA	C	CTGCTGATGTACCTCATAGT	1
E. seguinii!31516	TACTCCTTGAGCTAATTCCT	C	ATTGTTTTCGCGCATTAAGC	1
E. seguinii!31580	TATGATGGCCGGTCATAGTT	C	AGTAAAGATTTTAAGTGGGT	1
E. seguinii!31733	AGCTCATGTTTCTACGATCT	C	AATCTGTATTTACTTGAATG	1
E. seguinii!31760	TATTTACTTGAATGATGCTA	C	AAATCTCCATCAAAGCGGTT	1
E. seguinii!32960	AAACATTCTATTAGGGAGCC	C	GGTCTTGACTCTTCTGTGTG	1
E. seguinii!33239	GGTCTCTGGTTTGATGGTTG	C	ACGTGCTAAAAATCCGGTAC	1
E. seguinii!33355	CAATGATCTTCCCAGTAGTT	C	ATATAGGAGCTATAGCCGTT	1
E. seguinii!33938	ATGTGTAGGTCCCCGTAATT	C	GAGTGAGATTGTCATGGCGC	1
E. seguinii!34011	CCTGTATTGGTTATGTTCTT	C	ATTTCTCGTCTAGCAGAAAC	1
E. seguinii!34018	TGGTTATGTTCTTCATTTCT	C	GTCTAGCAGAAACTAATCGA	1
E. seguinii!34112	AGAATATTCTTCAATGGGGT	C	TGCTCTTTTTTTTTTGGGAG	1
E. seguinii!34268	TATCAAGGTGATTCTGTTTC	C	GTTCCTATATATATGGGTCC	1
E. seguinii!35126	GATGCTATTTGCTGCTATTC	C	ATCTATTTGTGCATTAAGTT	1
E. seguinii!35318	CAACCCTAACGAAGTAGTAC	C	TCCGGAATCCAATGAACAAC	1
E. seguinii!35465	CCGAAACCTAAATGTTAAGC	C	AGCAACACTTCCAAATGCCA	1
E. seguinii!35792	TGATACCAATACGGACTACC	C	ATTTCAATTGTTGTGCTTTC	1
E. seguinii!36047	GGATATGTTTGGTGTTTCTT	C	CATCAATCATCCGGATCTAC	1
E. seguinii!36302	GGTCTCTGGTTTGATGGTTG	C	ACGTGCTAAAAATCCGGTAC	1
E. seguinii!36418	CAATGATCTTCCCAGTAGTT	C	ATATAGGAGCTATAGCCGTT	1
E. seguinii!36914	GGCATTTTGTAGACGTGGTT	C	GGTTATTCCCATTTGTCTCT	1
E. seguinii!36924	AGACGTGGTTCGGTTATTCC	C	ATTTGTCTCTATCTATTGGT	1
E. seguinii!37867	AATTGGCTATGGAGATTCCG	C	GCGGTCAGAAATTCATACAG	1
E. seguinii!38282	GGCATTTTGTAGACGTGGTT	C	GGTTATTCCCATTTGTCTCT	1
E. seguinii!38292	AGACGTGGTTCGGTTATTCC	C	ATTTGTCTCTATCTATTGGT	1
E. seguinii!39287	CATAATGCTAATCCATGTTC	C	ACACGGCCAAGGAAGCATCA	1
E. seguinii!39398	CACGGACCGTACTCGAGCTT	C	GGATCAATGTCCCCAGAAGC	1
E. seguinii!39431	CCAGAAGCAAGGAGTATGCC	C	GCGTGTTTCAACGAGAACAC	1
E. seguinii!39473	GAAAAAACCTAATTCAGCTC	C	ACGTAAGATAGCCAAAGTAC	1
E. seguinii!41549	TGAAGCAGCGCGTCGGGCTA	C	AATCGGACAATTCCATCGTG	1
E. seguinii!41879	CACGGACCGTACTCGAGCTT	C	GGATCAATGTCCCCAGAAGC	1
E. seguinii!41912	CCAGAAGCAAGGAGTATGCC	C	GCGTGTTTCAACGAGAACAC	1
E. seguinii!41954	GAAAAAACCTAATTCAGCTC	C	ACGTAAGATAGCCAAAGTAC	1
E. seguinii!42227	TATCTATTTAGCGATCAGTC	C	GCTAGTTTCTTTGATCCCAC	1
E. seguinii!42263	CCCACTCGGTGTTCCTTTTC	C	ATTTGCTTCCAATAGTTCAA	1
E. seguinii!42449	ACCTCTCAACAAGATTGATC	C	GTTTGGATCTTGGTCCATGA	1
E. seguinii!42500	ATTGATTTTGACGATCGGAT	C	TCTCTATGAATGGAAAAGGG	1
E. seguinii!42992	TGTAATTGTGATCCGTTTGC	C	AGAACTAAGGGGTCTTTCTG	1
E. seguinii!43907	GATGTTAGAAGGTGCAAAAT	C	AATAGGTGCCGGAGCTGCTA	1
E. seguinii!43937	CGGAGCTGCTACAATTGCTT	C	AGCGGGAGCTGCTATCGGTA	1
E. seguinii!44021	TCCATCATTGGCTAAACAAT	C	ATTTGGTTATGCCATTTTGG	1
E. seguinii!44069	TCTAACCGAAGCTATTGCAT	C	GTTTGCCCCAATGATGGCCT	1
E. seguinii!44078	AGCTATTGCATCGTTTGCCC	C	AATGATGGCCTTTTTGATCT	1
E. seguinii!44753	GATGTTAGAAGGTGCAAAAT	C	AATAGGTGCCGGAGCTGCTA	1
E. seguinii!44783	CGGAGCTGCTACAATTGCTT	C	AGCGGGAGCTGCTATCGGTA	1
E. seguinii!44867	TCCATCATTGGCTAAACAAT	C	ATTTGGTTATGCCATTTTGG	1
E. seguinii!44915	TCTAACCGAAGCTATTGCAT	C	GTTTGCCCCAATGATGGCCT	1
E. seguinii!44924	AGCTATTGCATCGTTTGCCC	C	AATGATGGCCTTTTTGATCT	1
